# Supplementary material for: Construction of lncRNA- and circRNA-associated ceRNA networks in the prostatic urethra of rats after simulating transurethral laser prostatectomy (TULP)
Source: Mol Cell Biochem. 2023 Jul 6;479(6):1363–77. doi: 10.1007/s11010-023-04804-1 (PMC11224087; doi:10.1007/s11010-023-04804-1)
Supplement: Supplementary file 3 — Supplementary file3 (XLSX 14 KB) [file 11010_2023_4804_MOESM3_ESM.xlsx]

## Sheet: Sheet1
Table S1: Primer sequences for quantitative real-time PCR
Gene names	Primer sequence(5' to 3')
LOC102546759	Forward:GGGCCACACTAAGGATGGTT
	Reverse:GGTACCGTGGTGTGTGTCAT
LOC102547308	Forward:TGAAGCCAAGTCTCTGCCTG
	Reverse:AGACCCTACCTTGGAGCTGT
LOC102550217	Forward:CCAGCAGCCCAAGAACTACA
	Reverse:TGCTCTCTTGCTGTGCTGAA
LOC102551078	Forward:AGAGAAAGAAAGGGCGCACA
	Reverse:ATTTCCAGGTGCGGTGTGAT
LOC102551701	Forward:AACCCGATTGTGTGTTTGCG
	Reverse:TTCACTGTTCACCGAGGCTC
RNO_CIRCpedia_5140	Forward:CACTGGTTGCTGAAGGAGGC
	Reverse:GGTCATTCTGTAGGTCGATGCTG
RNO_CIRCpedia_5625	Forward:CACACCTTCGCCTTCTTC
	Reverse:GCACATCACGGAACCTTA
RNO_CIRCpedia_9210	Forward:TGCCTTCCGCGACAGAAGAA
	Reverse:AGCTGCCTTCCCATCTGCTT
rno-miR-204-5p	Forward:CGCAGTTCCCTTTGTCATC
rno-miR-29c-5p	Forward:GTGACCGATTTCTCCTGGT
rno-miR-30e-3p	Forward:GCAGCTTTCAGTCGGATGT
Tnc	Forward:TCTGGCTTGGACTGGATAACCTGAG
	Reverse:CTTGTAGCGACTCTTGGCATCTCC
Odam	Forward:CACAGCAGCAGACACCATCTCAG
	Reverse:CTCCCAGGGCAGAAGCATGTAAAC
Nppb	Forward:CCAGTCTCCAGAACAATCCACGATG
	Reverse:GCCTTGGTCCTTTGAGAGCTGTC
Mup5	Forward:CGTTAATTTCAAGGACGGGGAAACC
	Reverse:CCATGCGCCACACATAGTTTTGC
IL24	Forward:ATGCCATGCTTCCCATTAGTGACAG
	Reverse:TTCGCCAAAGCCACTTCTATGTCC
Fdcsp	Forward:AACGAAGTGCCAGTGATGAGTTACC
	Reverse:AGGGTTGCCTTGATTGAAGAATGGG
Azgp1	Forward:CTTCCTCGTGACCCTGAAAGACATC
	Reverse:ACCTCCAGACTGCTCCACTACTTC
Vcsa2	Forward:TAGGCTGCTTCCAGTCAGGTGAG
	Reverse:TGGTTGTTTCTTCCATTTGCACACC
Spp1	Forward:GACGATGATGACGACGACGATGAC
	Reverse:GTGTGCTGGCAGTGAAGGACTC
Clec4e	Forward:CAGTGGCGATGGGTGGATGATAC
	Reverse:AGTCCCTCATGGTGGCACAGTC
GAPDH	Forward:GACATGCCGCCTGGAGAAAC
	Reverse:AGCCCAGGATGCCCTTTAGT
U6	Forward:GCTTCGGCAGCACATATACTAAAAT
	Reverse:CGCTTCACGAATT TGCGTGTCAT
