# Supplementary material for: Construction of lncRNA- and circRNA-associated ceRNA networks in the prostatic urethra of rats after simulating transurethral laser prostatectomy (TULP)
Source: Mol Cell Biochem. 2023 Jul 6;479(6):1363–77. doi: 10.1007/s11010-023-04804-1 (PMC11224087; doi:10.1007/s11010-023-04804-1)
Supplement: Supplementary file 4 — Supplementary file4 (XLSX 14 KB) [file 11010_2023_4804_MOESM4_ESM.xlsx]

## Sheet: comp1_TULP_vs._sham_FC2.0P0.05_
Table S2: Top ten upregulated and downregulated differentially expressed lncRNAs, circRNAs, miRNAs, and mRNAs
Gene type	Gene	FoldChange	Regulation	p-value
lncRNA	LOC108352053	22.2347	Up	4.76616e-05
lncRNA	NONRATG021813.2	19.1217	Up	0.00051847
lncRNA	NONRATG008875.2	18.9494	Up	0.00136791
lncRNA	NONRATG016813.2	15.3812	Up	0.00789718
lncRNA	NONRATG001656.2	12.4083	Up	0.00209042
lncRNA	LOC108350487	11.9659	Up	0.000383332
lncRNA	NONRATG000286.2	11.149	Up	0.00283578
lncRNA	NONRATG005825.2	10.8986	Up	0.00187059
lncRNA	NONRATG021990.2	10.8395	Up	0.00175563
lncRNA	NONRATG012676.2	9.76207	Up	0.00036816
lncRNA	NONRATG011765.2	-9.4221	Down	4.36258e-05
lncRNA	LOC108352698	-9.61643	Down	0.000413256
lncRNA	NONRATG006778.2	-12.0979	Down	0.0128011
lncRNA	LOC108352727	-15.2593	Down	0.00230085
lncRNA	NONRATG017094.2	-18.4644	Down	0.00193332
lncRNA	LOC102551078	-18.6996	Down	0.000465757
lncRNA	NONRATG020964.2	-20.1572	Down	6.2766e-05
lncRNA	NONRATG014981.2	-24.1801	Down	4.17095e-05
lncRNA	LOC103695259	-107.797	Down	2.5817e-08
lncRNA	NONRATG019011.2	-223.466	Down	4.32672e-09
circRNA	RNO_CIRCpedia_5625	9.67123	Up	0.000853258
circRNA	RNO_CIRCpedia_9210	8.09001	Up	0.00909096
circRNA	RNO_CIRCpedia_9445	6.31985	Up	0.0247664
circRNA	RNO_CIRCpedia_4473	4.11116	Up	0.0118207
circRNA	RNO_CIRCpedia_5140	3.91702	Up	0.00742061
circRNA	RNO_CIRCpedia_3636	3.6517	Up	0.000289693
circRNA	RNO_CIRCpedia_1373	3.61797	Up	0.0135115
circRNA	RNO_CIRCpedia_9819	2.92813	Up	0.00867584
circRNA	RNO_CIRCpedia_2816	2.88501	Up	0.00283351
circRNA	RNO_CIRCpedia_2919	2.75196	Up	0.00582504
circRNA	RNO_CIRCpedia_8272	-2.14541	Down	0.000156297
circRNA	RNO_CIRCpedia_1732	-2.1681	Down	0.000427672
circRNA	RNO_CIRCpedia_2745	-2.17691	Down	0.0423287
circRNA	RNO_CIRCpedia_3945	-2.18537	Down	0.000511026
circRNA	RNO_CIRCpedia_5105	-2.21098	Down	0.000965554
circRNA	RNO_CIRCpedia_7688	-2.25672	Down	0.00236434
circRNA	RNO_CIRCpedia_1731	-2.278	Down	0.00126125
circRNA	RNO_CIRCpedia_7973	-2.4041	Down	0.000859524
circRNA	RNO_CIRCpedia_802	-2.47763	Down	0.00024225
circRNA	RNO_CIRCpedia_7808	-2.84272	Down	0.00563296
miRNA	rno-miR-188-5p	135.849	Up	9.92241e-05
miRNA	rno-miR-142-3p	17.7897	Up	0.0470636
miRNA	rno-miR-146b-5p	7.9372	Up	0.0013944
miRNA	rno-miR-223-3p	4.19371	Up	0.000326717
miRNA	rno-miR-483-3p	3.49707	Up	0.040014
miRNA	rno-miR-21-5p	2.87038	Up	0.000243011
miRNA	rno-miR-3473	2.10819	Up	0.00144654
miRNA	rno-miR-20a-5p	2.06305	Up	0.00315577
miRNA	rno-miR-133b-3p	-2.05189	Down	0.000820944
miRNA	rno-miR-204-5p	-2.16633	Down	0.00248135
miRNA	rno-miR-378a-5p	-2.21733	Down	0.00569447
miRNA	rno-miR-1-3p	-2.47019	Down	0.00119209
miRNA	rno-miR-30e-3p	-2.53827	Down	0.0187948
miRNA	rno-miR-29c-5p	-30.4449	Down	1.94224e-06
miRNA	rno-miR-181b-5p	-34.7948	Down	0.000276712
miRNA	rno-miR-375-3p	-37.6524	Down	0.0294498
miRNA	rno-miR-101a-3p	-69.3673	Down	2.65107e-05
mRNA	Nppb	77.4662	Up	7.51e-06
mRNA	Tnn	74.2765	Up	0.000950015
mRNA	Il24	49.3094	Up	4.62e-06
mRNA	Tnc	47.8514	Up	0.000695872
mRNA	Clec4e	41.4771	Up	7.85e-05
mRNA	LOC290595	38.5894	Up	0.000859653
mRNA	Cxcl3	33.4316	Up	0.00557905
mRNA	Spp1	30.9882	Up	0.000576584
mRNA	Cyp11b3	25.5107	Up	0.00105955
mRNA	Ccl9	25.2933	Up	0.00038398
mRNA	Obp2b	-144.574	Down	6.54e-06
mRNA	LOC298111	-150.087	Down	3.73e-09
mRNA	LOC259244	-158.244	Down	2.13e-08
mRNA	LOC259244	-163.575	Down	3.52e-09
mRNA	Mup4	-166.516	Down	1.02e-09
mRNA	Oprpn	-202.905	Down	3.96e-07
mRNA	AABR07051244.2	-273.036	Down	6.11e-06
mRNA	Ssuh2	-554.951	Down	2.8e-07
mRNA	Pip	-898.487	Down	1.85e-06
mRNA	Vcsa2	-3490.76	Down	1.03e-05
