# Supplementary material for: Construction of lncRNA- and circRNA-associated ceRNA networks in the prostatic urethra of rats after simulating transurethral laser prostatectomy (TULP)
Source: Mol Cell Biochem. 2023 Jul 6;479(6):1363–77. doi: 10.1007/s11010-023-04804-1 (PMC11224087; doi:10.1007/s11010-023-04804-1)
Supplement: Supplementary file 5 — Supplementary file5 (XLSX 80 KB) [file 11010_2023_4804_MOESM5_ESM.xlsx]

## Sheet: Sheet1
Table S3: LncRNA associated ceRNA pairs and ceRNA score
mRNA_GeneSymbol	mRNA_Target_ID	lncRNA_GeneSymbol	lncRNA_Target_ID	CeRNA_Score(MuTATE)	Pvalue	Shared_miRNA_Nunber	Shared_miRNA
Hydin	ENSRNOT00000080694	AABR07030086.2	ENSRNOT00000083338	0.0361	0.015	4	rno-miR-146b-5p;rno-miR-188-5p;rno-miR-21-5p;rno-miR-20a-5p
Ppp1r3a	ENSRNOT00000085596	AABR07030086.2	ENSRNOT00000083338	0.031	0.0063	4	rno-miR-146b-5p;rno-miR-188-5p;rno-miR-21-5p;rno-miR-20a-5p
Cmya5	ENSRNOT00000073710	AABR07030086.2	ENSRNOT00000083338	0.0258	0.0021	4	rno-miR-146b-5p;rno-miR-188-5p;rno-miR-21-5p;rno-miR-20a-5p
A2ml1	ENSRNOT00000009557	AABR07030086.2	ENSRNOT00000083338	0.0258	0.0021	4	rno-miR-146b-5p;rno-miR-188-5p;rno-miR-21-5p;rno-miR-20a-5p
Mpped2	XM_017591904.1	AABR07030086.2	ENSRNOT00000083338	0.0122	0.022	3	rno-miR-188-5p;rno-miR-21-5p;rno-miR-20a-5p
Mccc2	XM_008760678.2	AABR07030086.2	ENSRNOT00000083338	0.0118	0.0059	3	rno-miR-146b-5p;rno-miR-188-5p;rno-miR-21-5p
Slc12a2	ENSRNOT00000021921	AABR07030086.2	ENSRNOT00000083338	0.0118	0.0059	3	rno-miR-146b-5p;rno-miR-188-5p;rno-miR-21-5p
Mccc2	ENSRNOT00000023900	AABR07030086.2	ENSRNOT00000083338	0.0118	0.0059	3	rno-miR-146b-5p;rno-miR-188-5p;rno-miR-21-5p
Veph1	ENSRNOT00000088559	AABR07030086.2	ENSRNOT00000083338	0.0118	0.0059	3	rno-miR-146b-5p;rno-miR-188-5p;rno-miR-21-5p
Gna14	XM_017589265.1	AABR07030086.2	ENSRNOT00000083338	0.0081	0.0059	3	rno-miR-146b-5p;rno-miR-20a-5p;rno-miR-21-5p
Enpp2	NM_057104.2	AABR07030086.2	ENSRNOT00000083338	0.0072	0.022	3	rno-miR-146b-5p;rno-miR-188-5p;rno-miR-20a-5p
Gsn	XM_017591662.1	AABR07030086.2	ENSRNOT00000083338	0.0072	0.022	3	rno-miR-188-5p;rno-miR-146b-5p;rno-miR-20a-5p
Capn8	ENSRNOT00000004649	AABR07030086.2	ENSRNOT00000083338	0.0054	0.0059	3	rno-miR-146b-5p;rno-miR-188-5p;rno-miR-20a-5p
Rhpn2	XM_006228887.3	AABR07030086.2	ENSRNOT00000083338	0.0054	0.0059	3	rno-miR-146b-5p;rno-miR-188-5p;rno-miR-20a-5p
Capn8	ENSRNOT00000067005	AABR07030086.2	ENSRNOT00000083338	0.0054	0.0059	3	rno-miR-146b-5p;rno-miR-188-5p;rno-miR-20a-5p
Atp2b2	ENSRNOT00000043476	AABR07030086.2	ENSRNOT00000083338	0.004	0.044	2	rno-miR-188-5p;rno-miR-21-5p
Cpvl	XM_017592849.1	AABR07030086.2	ENSRNOT00000083338	0.004	0.044	2	rno-miR-188-5p;rno-miR-21-5p
Cpvl	XM_006236511.3	AABR07030086.2	ENSRNOT00000083338	0.004	0.044	2	rno-miR-188-5p;rno-miR-21-5p
Kcnma1	ENSRNOT00000077671	AABR07030086.2	ENSRNOT00000083338	0.0038	0.044	2	rno-miR-146b-5p;rno-miR-21-5p
Prss39	ENSRNOT00000034214	AABR07030086.2	ENSRNOT00000083338	0.0038	0.044	2	rno-miR-146b-5p;rno-miR-21-5p
Jph1	XM_006237719.3	AABR07030086.2	ENSRNOT00000083338	0.0038	0.044	2	rno-miR-146b-5p;rno-miR-21-5p
Ky	XM_006243657.2	AABR07030086.2	ENSRNOT00000083338	0.0038	0.044	2	rno-miR-146b-5p;rno-miR-21-5p
Cntfr	XM_017593358.1	AABR07030086.2	ENSRNOT00000083338	0.0038	0.044	2	rno-miR-146b-5p;rno-miR-21-5p
Myoc	ENSRNOT00000004386	AABR07030086.2	ENSRNOT00000083338	0.0038	0.044	2	rno-miR-146b-5p;rno-miR-21-5p
Sox2	ENSRNOT00000016236	AABR07030086.2	ENSRNOT00000083338	0.0038	0.044	2	rno-miR-146b-5p;rno-miR-21-5p
Sbspon	ENSRNOT00000009530	AABR07030086.2	ENSRNOT00000083338	0.0038	0.044	2	rno-miR-146b-5p;rno-miR-21-5p
Kcnma1	ENSRNOT00000065542	AABR07030086.2	ENSRNOT00000083338	0.0038	0.044	2	rno-miR-146b-5p;rno-miR-21-5p
Ppp1r1b	ENSRNOT00000037752	AABR07030086.2	ENSRNOT00000083338	0.0038	0.044	2	rno-miR-146b-5p;rno-miR-21-5p
AABR07051244.2	ENSRNOT00000071907	AABR07030086.2	ENSRNOT00000083338	0.0025	0.044	2	rno-miR-146b-5p;rno-miR-188-5p
Mup5	XM_017593741.1	AABR07030086.2	ENSRNOT00000083338	0.0025	0.044	2	rno-miR-146b-5p;rno-miR-188-5p
Acat1	ENSRNOT00000010573	AABR07030086.2	ENSRNOT00000083338	0.0026	0.044	2	rno-miR-20a-5p;rno-miR-21-5p
Pnpla3	XM_017594995.1	AABR07030086.2	ENSRNOT00000083338	0.0026	0.044	2	rno-miR-20a-5p;rno-miR-21-5p
Ces1d	ENSRNOT00000021812	AABR07030086.2	ENSRNOT00000083338	0.0025	0.044	2	rno-miR-146b-5p;rno-miR-188-5p
Cdnf	ENSRNOT00000036299	AABR07030086.2	ENSRNOT00000083338	0.0016	0.044	2	rno-miR-188-5p;rno-miR-20a-5p
Rhpn2	ENSRNOT00000016148	AABR07030086.2	ENSRNOT00000083338	0.0016	0.044	2	rno-miR-188-5p;rno-miR-20a-5p
Lamp5	XM_017591911.1	AABR07030086.2	ENSRNOT00000083338	0.0016	0.044	2	rno-miR-188-5p;rno-miR-20a-5p
Ildr1	ENSRNOT00000003137	AABR07030086.2	ENSRNOT00000083338	0.0016	0.044	2	rno-miR-188-5p;rno-miR-20a-5p
Sall3	XM_006254987.3	AABR07030086.2	ENSRNOT00000083338	0.0007	0.044	2	rno-miR-146b-5p;rno-miR-20a-5p
Sbpl	XM_008767589.2	AABR07030086.2	ENSRNOT00000083338	0.0007	0.044	2	rno-miR-146b-5p;rno-miR-20a-5p
Stk32a	ENSRNOT00000031370	AABR07030086.2	ENSRNOT00000083338	0.0007	0.044	2	rno-miR-146b-5p;rno-miR-20a-5p
Slc16a11	NM_001105797.2	AABR07030086.2	ENSRNOT00000083338	0.0007	0.044	2	rno-miR-146b-5p;rno-miR-20a-5p
Htr5b	ENSRNOT00000003441	AABR07030086.2	ENSRNOT00000083338	0.0007	0.044	2	rno-miR-146b-5p;rno-miR-20a-5p
Hydin	ENSRNOT00000080694	LOC103693349	XR_357691.3	0.0053	0.00057	6	rno-miR-223-3p;rno-miR-146b-5p;rno-miR-20a-5p;rno-miR-3473;rno-miR-188-5p;rno-miR-21-5p
Ppp1r3a	ENSRNOT00000085596	LOC103693349	XR_357691.3	0.0036	0.0054	5	rno-miR-223-3p;rno-miR-146b-5p;rno-miR-20a-5p;rno-miR-188-5p;rno-miR-21-5p
Cmya5	ENSRNOT00000073710	LOC103693349	XR_357691.3	0.0028	0.00097	5	rno-miR-146b-5p;rno-miR-20a-5p;rno-miR-3473;rno-miR-188-5p;rno-miR-21-5p
A2ml1	ENSRNOT00000009557	LOC103693349	XR_357691.3	0.003	0.00097	5	rno-miR-223-3p;rno-miR-146b-5p;rno-miR-20a-5p;rno-miR-188-5p;rno-miR-21-5p
Mpped2	XM_017591904.1	LOC103693349	XR_357691.3	0.0017	0.0063	4	rno-miR-223-3p;rno-miR-188-5p;rno-miR-21-5p;rno-miR-20a-5p
Mccc2	XM_008760678.2	LOC103693349	XR_357691.3	0.0008	0.029	3	rno-miR-146b-5p;rno-miR-188-5p;rno-miR-21-5p
Slc12a2	ENSRNOT00000021921	LOC103693349	XR_357691.3	0.0008	0.029	3	rno-miR-146b-5p;rno-miR-188-5p;rno-miR-21-5p
Mccc2	ENSRNOT00000023900	LOC103693349	XR_357691.3	0.0008	0.029	3	rno-miR-146b-5p;rno-miR-188-5p;rno-miR-21-5p
Veph1	ENSRNOT00000088559	LOC103693349	XR_357691.3	0.0008	0.029	3	rno-miR-146b-5p;rno-miR-188-5p;rno-miR-21-5p
Gna14	XM_017589265.1	LOC103693349	XR_357691.3	0.0005	0.029	3	rno-miR-146b-5p;rno-miR-20a-5p;rno-miR-21-5p
Enpp2	NM_057104.2	LOC103693349	XR_357691.3	0.0016	0.0063	4	rno-miR-223-3p;rno-miR-146b-5p;rno-miR-188-5p;rno-miR-20a-5p
B3galt5	XM_017597929.1	LOC103693349	XR_357691.3	0.0014	0.0063	4	rno-miR-3473;rno-miR-146b-5p;rno-miR-188-5p;rno-miR-223-3p
Nt5c1a	XM_017593399.1	LOC103693349	XR_357691.3	0.0009	0.0063	4	rno-miR-3473;rno-miR-146b-5p;rno-miR-21-5p;rno-miR-223-3p
Atp1b2	XM_006246580.3	LOC103693349	XR_357691.3	0.0004	0.029	3	rno-miR-223-3p;rno-miR-146b-5p;rno-miR-20a-5p
Sult1a1	ENSRNOT00000026186	LOC103693349	XR_357691.3	0.0004	0.029	3	rno-miR-223-3p;rno-miR-146b-5p;rno-miR-20a-5p
Ero1b	XM_008771876.2	LOC103693349	XR_357691.3	0.0005	0.029	3	rno-miR-223-3p;rno-miR-20a-5p;rno-miR-21-5p
Enpp2	ENSRNOT00000051139	LOC103693349	XR_357691.3	0.0007	0.029	3	rno-miR-223-3p;rno-miR-188-5p;rno-miR-20a-5p
Dach2	XM_017602349.1	LOC103693349	XR_357691.3	0.0004	0.029	3	rno-miR-223-3p;rno-miR-146b-5p;rno-miR-20a-5p
Hlf	XM_006247136.2	LOC103693349	XR_357691.3	0.0005	0.029	3	rno-miR-223-3p;rno-miR-20a-5p;rno-miR-21-5p
Ranbp17	ENSRNOT00000059895	LOC103693349	XR_357691.3	0.0004	0.029	3	rno-miR-223-3p;rno-miR-146b-5p;rno-miR-20a-5p
Phka1	XM_006257101.3	LOC103693349	XR_357691.3	0.0005	0.029	3	rno-miR-223-3p;rno-miR-20a-5p;rno-miR-21-5p
Osbpl6	XM_008761905.2	LOC103693349	XR_357691.3	0.0004	0.029	3	rno-miR-223-3p;rno-miR-146b-5p;rno-miR-20a-5p
Mgat4a	XM_006244840.3	LOC103693349	XR_357691.3	0.0007	0.029	3	rno-miR-223-3p;rno-miR-188-5p;rno-miR-20a-5p
Ero1b	ENSRNOT00000085669	LOC103693349	XR_357691.3	0.0005	0.029	3	rno-miR-223-3p;rno-miR-20a-5p;rno-miR-21-5p
Capn8	ENSRNOT00000004649	LOC103693349	XR_357691.3	0.0007	0.029	3	rno-miR-146b-5p;rno-miR-188-5p;rno-miR-20a-5p
Rhpn2	XM_006228887.3	LOC103693349	XR_357691.3	0.0007	0.029	3	rno-miR-146b-5p;rno-miR-188-5p;rno-miR-20a-5p
Capn8	ENSRNOT00000067005	LOC103693349	XR_357691.3	0.0007	0.029	3	rno-miR-146b-5p;rno-miR-188-5p;rno-miR-20a-5p
Cpvl	ENSRNOT00000085812	LOC103693349	XR_357691.3	0.0008	0.029	3	rno-miR-223-3p;rno-miR-188-5p;rno-miR-21-5p
Dapl1	XM_008761859.2	LOC103693349	XR_357691.3	0.0005	0.029	3	rno-miR-223-3p;rno-miR-146b-5p;rno-miR-21-5p
Myh2	ENSRNOT00000045718	LOC103693349	XR_357691.3	0.0005	0.029	3	rno-miR-223-3p;rno-miR-146b-5p;rno-miR-21-5p
RGD1310935	XM_017598116.1	LOC103693349	XR_357691.3	0.0008	0.029	3	rno-miR-223-3p;rno-miR-146b-5p;rno-miR-188-5p
Plppr4	ENSRNOT00000022625	LOC103693349	XR_357691.3	0.0014	0.0063	4	rno-miR-223-3p;rno-miR-3473;rno-miR-146b-5p;rno-miR-188-5p
Stard13	XM_017598427.1	LOC103693349	XR_357691.3	0.0007	0.029	3	rno-miR-3473;rno-miR-146b-5p;rno-miR-188-5p
Ace	ENSRNOT00000010627	LOC103693349	XR_357691.3	0.0007	0.029	3	rno-miR-3473;rno-miR-188-5p;rno-miR-223-3p
Notum	XM_006247887.3	LOC103693349	XR_357691.3	0.0007	0.029	3	rno-miR-3473;rno-miR-188-5p;rno-miR-223-3p
Cbx7	ENSRNOT00000077731	LOC103693349	XR_357691.3	0.0003	0.029	3	rno-miR-223-3p;rno-miR-3473;rno-miR-146b-5p
Etv1	XM_006240050.3	LOC103693349	XR_357691.3	0.0018	0.028	4	rno-miR-223-3p;rno-miR-3473;rno-miR-188-5p;rno-miR-20a-5p
Gna14	XM_008760288.2	LOC103693349	XR_357691.3	0.0004	0.029	3	rno-miR-3473;rno-miR-146b-5p;rno-miR-21-5p
Prom2	XM_006234947.3	LOC103693349	XR_357691.3	0.0004	0.029	3	rno-miR-3473;rno-miR-146b-5p;rno-miR-21-5p
Gng7	XM_017595071.1	LOC103693349	XR_357691.3	0.0008	0.029	3	rno-miR-3473;rno-miR-188-5p;rno-miR-21-5p
Sec31b	ENSRNOT00000035758	LOC103693349	XR_357691.3	0.0008	0.029	3	rno-miR-3473;rno-miR-188-5p;rno-miR-21-5p
Chst9	XM_017600922.1	LOC103693349	XR_357691.3	0.0007	0.029	3	rno-miR-3473;rno-miR-188-5p;rno-miR-20a-5p
Atp2b2	ENSRNOT00000067931	LOC103693349	XR_357691.3	0.0007	0.029	3	rno-miR-3473;rno-miR-188-5p;rno-miR-20a-5p
Txlnb	ENSRNOT00000089066	LOC103693349	XR_357691.3	0.0004	0.029	3	rno-miR-3473;rno-miR-20a-5p;rno-miR-21-5p
Hydin	ENSRNOT00000080694	LOC103694076	XR_596727.2	0.0048	0.0034	5	rno-miR-223-3p;rno-miR-146b-5p;rno-miR-20a-5p;rno-miR-188-5p;rno-miR-21-5p
Ppp1r3a	ENSRNOT00000085596	LOC103694076	XR_596727.2	0.0041	0.00097	5	rno-miR-223-3p;rno-miR-146b-5p;rno-miR-20a-5p;rno-miR-188-5p;rno-miR-21-5p
Cmya5	ENSRNOT00000073710	LOC103694076	XR_596727.2	0.0018	0.0099	4	rno-miR-188-5p;rno-miR-146b-5p;rno-miR-20a-5p;rno-miR-21-5p
A2ml1	ENSRNOT00000009557	LOC103694076	XR_596727.2	0.0034	0.00016	5	rno-miR-223-3p;rno-miR-146b-5p;rno-miR-20a-5p;rno-miR-188-5p;rno-miR-21-5p
Mpped2	XM_017591904.1	LOC103694076	XR_596727.2	0.0022	0.0021	4	rno-miR-223-3p;rno-miR-188-5p;rno-miR-21-5p;rno-miR-20a-5p
Mccc2	XM_008760678.2	LOC103694076	XR_596727.2	0.0006	0.015	3	rno-miR-146b-5p;rno-miR-188-5p;rno-miR-21-5p
Slc12a2	ENSRNOT00000021921	LOC103694076	XR_596727.2	0.0006	0.015	3	rno-miR-146b-5p;rno-miR-188-5p;rno-miR-21-5p
Mccc2	ENSRNOT00000023900	LOC103694076	XR_596727.2	0.0006	0.015	3	rno-miR-146b-5p;rno-miR-188-5p;rno-miR-21-5p
Veph1	ENSRNOT00000088559	LOC103694076	XR_596727.2	0.0006	0.015	3	rno-miR-146b-5p;rno-miR-188-5p;rno-miR-21-5p
Gna14	XM_017589265.1	LOC103694076	XR_596727.2	0.0006	0.015	3	rno-miR-146b-5p;rno-miR-20a-5p;rno-miR-21-5p
Enpp2	NM_057104.2	LOC103694076	XR_596727.2	0.0013	0.0021	4	rno-miR-223-3p;rno-miR-146b-5p;rno-miR-188-5p;rno-miR-20a-5p
Atp1b2	XM_006246580.3	LOC103694076	XR_596727.2	0.0006	0.015	3	rno-miR-223-3p;rno-miR-146b-5p;rno-miR-20a-5p
Sult1a1	ENSRNOT00000026186	LOC103694076	XR_596727.2	0.0006	0.015	3	rno-miR-223-3p;rno-miR-146b-5p;rno-miR-20a-5p
Ero1b	XM_008771876.2	LOC103694076	XR_596727.2	0.0011	0.015	3	rno-miR-223-3p;rno-miR-20a-5p;rno-miR-21-5p
Enpp2	ENSRNOT00000051139	LOC103694076	XR_596727.2	0.0007	0.015	3	rno-miR-223-3p;rno-miR-188-5p;rno-miR-20a-5p
Dach2	XM_017602349.1	LOC103694076	XR_596727.2	0.0006	0.015	3	rno-miR-223-3p;rno-miR-146b-5p;rno-miR-20a-5p
Ranbp17	ENSRNOT00000059895	LOC103694076	XR_596727.2	0.0006	0.015	3	rno-miR-223-3p;rno-miR-146b-5p;rno-miR-20a-5p
Phka1	XM_006257101.3	LOC103694076	XR_596727.2	0.0011	0.015	3	rno-miR-223-3p;rno-miR-20a-5p;rno-miR-21-5p
Osbpl6	XM_008761905.2	LOC103694076	XR_596727.2	0.0006	0.015	3	rno-miR-223-3p;rno-miR-146b-5p;rno-miR-20a-5p
Mgat4a	XM_006244840.3	LOC103694076	XR_596727.2	0.0007	0.015	3	rno-miR-223-3p;rno-miR-188-5p;rno-miR-20a-5p
Ero1b	ENSRNOT00000085669	LOC103694076	XR_596727.2	0.0011	0.015	3	rno-miR-223-3p;rno-miR-20a-5p;rno-miR-21-5p
Capn8	ENSRNOT00000004649	LOC103694076	XR_596727.2	0.0004	0.015	3	rno-miR-146b-5p;rno-miR-188-5p;rno-miR-20a-5p
Rhpn2	XM_006228887.3	LOC103694076	XR_596727.2	0.0004	0.015	3	rno-miR-146b-5p;rno-miR-188-5p;rno-miR-20a-5p
Capn8	ENSRNOT00000067005	LOC103694076	XR_596727.2	0.0004	0.015	3	rno-miR-146b-5p;rno-miR-188-5p;rno-miR-20a-5p
Cpvl	ENSRNOT00000085812	LOC103694076	XR_596727.2	0.0011	0.015	3	rno-miR-223-3p;rno-miR-188-5p;rno-miR-21-5p
Dapl1	XM_008761859.2	LOC103694076	XR_596727.2	0.001	0.015	3	rno-miR-223-3p;rno-miR-146b-5p;rno-miR-21-5p
Myh2	ENSRNOT00000045718	LOC103694076	XR_596727.2	0.001	0.015	3	rno-miR-223-3p;rno-miR-146b-5p;rno-miR-21-5p
RGD1310935	XM_017598116.1	LOC103694076	XR_596727.2	0.0006	0.015	3	rno-miR-223-3p;rno-miR-146b-5p;rno-miR-188-5p
Hydin	ENSRNOT00000080694	LOC108350479	XR_001837276.1	0.0036	0.015	4	rno-miR-3473;rno-miR-146b-5p;rno-miR-21-5p;rno-miR-483-3p
Nt5c1a	XM_017593399.1	LOC108350479	XR_001837276.1	0.0007	0.022	3	rno-miR-3473;rno-miR-146b-5p;rno-miR-21-5p
Kcnma1	ENSRNOT00000077671	LOC108350479	XR_001837276.1	0.0002	0.044	2	rno-miR-146b-5p;rno-miR-21-5p
Cntfr	XM_017593358.1	LOC108350479	XR_001837276.1	0.0002	0.044	2	rno-miR-146b-5p;rno-miR-21-5p
Myoc	ENSRNOT00000004386	LOC108350479	XR_001837276.1	0.0002	0.044	2	rno-miR-146b-5p;rno-miR-21-5p
Sox2	ENSRNOT00000016236	LOC108350479	XR_001837276.1	0.0002	0.044	2	rno-miR-146b-5p;rno-miR-21-5p
Kcnma1	ENSRNOT00000065542	LOC108350479	XR_001837276.1	0.0002	0.044	2	rno-miR-146b-5p;rno-miR-21-5p
Ppp1r1b	ENSRNOT00000037752	LOC108350479	XR_001837276.1	0.0002	0.044	2	rno-miR-146b-5p;rno-miR-21-5p
Gna14	XM_008760288.2	LOC108350479	XR_001837276.1	0.0005	0.0059	3	rno-miR-3473;rno-miR-146b-5p;rno-miR-21-5p
Prom2	XM_006234947.3	LOC108350479	XR_001837276.1	0.0005	0.0059	3	rno-miR-3473;rno-miR-146b-5p;rno-miR-21-5p
Rgs6	ENSRNOT00000086136	LOC108350479	XR_001837276.1	0.0001	0.044	2	rno-miR-3473;rno-miR-146b-5p
Agfg2	XM_006249142.3	LOC108350479	XR_001837276.1	0.0001	0.044	2	rno-miR-3473;rno-miR-146b-5p
Pcp4l1	ENSRNOT00000004347	LOC108350479	XR_001837276.1	0.0001	0.044	2	rno-miR-3473;rno-miR-146b-5p
Ucma	XM_017600493.1	LOC108350479	XR_001837276.1	0.0012	0.0059	3	rno-miR-3473;rno-miR-21-5p;rno-miR-483-3p
Cntfr	XM_017593359.1	LOC108350479	XR_001837276.1	0.0006	0.044	2	rno-miR-21-5p;rno-miR-483-3p
Grin1	NM_001270610.1	LOC108350479	XR_001837276.1	0.0003	0.044	2	rno-miR-3473;rno-miR-483-3p
Grin1	NM_001270602.1	LOC108350479	XR_001837276.1	0.0003	0.044	2	rno-miR-3473;rno-miR-483-3p
Sema6c	ENSRNOT00000090729	LOC108350479	XR_001837276.1	0.0003	0.044	2	rno-miR-3473;rno-miR-483-3p
Rdh16	ENSRNOT00000037218	LOC108350479	XR_001837276.1	0.0003	0.044	2	rno-miR-3473;rno-miR-483-3p
Gcat	ENSRNOT00000078383	LOC108350479	XR_001837276.1	0.0003	0.044	2	rno-miR-3473;rno-miR-483-3p
Hydin	ENSRNOT00000080694	LOC108352698	XR_001841058.1	0.0009	0.015	4	rno-miR-223-3p;rno-miR-3473;rno-miR-146b-5p;rno-miR-188-5p
Enpp2	NM_057104.2	LOC108352698	XR_001841058.1	0.0003	0.022	3	rno-miR-223-3p;rno-miR-146b-5p;rno-miR-188-5p
B3galt5	XM_017597929.1	LOC108352698	XR_001841058.1	0.0005	0.00042	4	rno-miR-3473;rno-miR-146b-5p;rno-miR-188-5p;rno-miR-223-3p
Nt5c1a	XM_017593399.1	LOC108352698	XR_001841058.1	0.0002	0.022	3	rno-miR-3473;rno-miR-146b-5p;rno-miR-223-3p
RGD1310935	XM_017598116.1	LOC108352698	XR_001841058.1	0.0003	0.0059	3	rno-miR-223-3p;rno-miR-146b-5p;rno-miR-188-5p
Plppr4	ENSRNOT00000022625	LOC108352698	XR_001841058.1	0.0005	0.00042	4	rno-miR-223-3p;rno-miR-3473;rno-miR-146b-5p;rno-miR-188-5p
Stard13	XM_017598427.1	LOC108352698	XR_001841058.1	0.0002	0.0059	3	rno-miR-3473;rno-miR-146b-5p;rno-miR-188-5p
AABR07051244.2	ENSRNOT00000071907	LOC108352698	XR_001841058.1	0.0001	0.044	2	rno-miR-146b-5p;rno-miR-188-5p
Mup5	XM_017593741.1	LOC108352698	XR_001841058.1	0.0001	0.044	2	rno-miR-146b-5p;rno-miR-188-5p
Ace	ENSRNOT00000010627	LOC108352698	XR_001841058.1	0.0002	0.0059	3	rno-miR-3473;rno-miR-188-5p;rno-miR-223-3p
Notum	XM_006247887.3	LOC108352698	XR_001841058.1	0.0002	0.0059	3	rno-miR-3473;rno-miR-188-5p;rno-miR-223-3p
Cbx7	ENSRNOT00000077731	LOC108352698	XR_001841058.1	0.0002	0.0059	3	rno-miR-223-3p;rno-miR-3473;rno-miR-146b-5p
Ces1d	ENSRNOT00000021812	LOC108352698	XR_001841058.1	0.0001	0.044	2	rno-miR-146b-5p;rno-miR-188-5p
Pdzk1ip1	XM_006238620.3	LOC108352698	XR_001841058.1	0	0.044	2	rno-miR-3473;rno-miR-223-3p
Actn3	ENSRNOT00000026812	LOC108352698	XR_001841058.1	0	0.044	2	rno-miR-223-3p;rno-miR-3473
Slc13a1	ENSRNOT00000010788	LOC108352698	XR_001841058.1	0	0.044	2	rno-miR-223-3p;rno-miR-3473
Ckmt1	ENSRNOT00000051354	LOC108352698	XR_001841058.1	0	0.044	2	rno-miR-223-3p;rno-miR-3473
Ddit4l	ENSRNOT00000013661	LOC108352698	XR_001841058.1	0	0.044	2	rno-miR-3473;rno-miR-223-3p
Pitx1	ENSRNOT00000015307	LOC108352698	XR_001841058.1	0.0001	0.044	2	rno-miR-223-3p;rno-miR-188-5p
Ano1	XM_017589235.1	LOC108352698	XR_001841058.1	0.0001	0.044	2	rno-miR-223-3p;rno-miR-188-5p
Scg2	XM_008767195.2	LOC108352698	XR_001841058.1	0.0001	0.044	2	rno-miR-223-3p;rno-miR-188-5p
Scg2	ENSRNOT00000020219	LOC108352698	XR_001841058.1	0.0001	0.044	2	rno-miR-223-3p;rno-miR-188-5p
Rgs6	ENSRNOT00000086136	LOC108352698	XR_001841058.1	0.0001	0.044	2	rno-miR-3473;rno-miR-146b-5p
Agfg2	XM_006249142.3	LOC108352698	XR_001841058.1	0.0001	0.044	2	rno-miR-3473;rno-miR-146b-5p
Pcp4l1	ENSRNOT00000004347	LOC108352698	XR_001841058.1	0.0001	0.044	2	rno-miR-3473;rno-miR-146b-5p
Sp8	XM_008765001.2	LOC108352698	XR_001841058.1	0.0001	0.044	2	rno-miR-223-3p;rno-miR-146b-5p
Plpp7	ENSRNOT00000013507	LOC108352698	XR_001841058.1	0.0001	0.044	2	rno-miR-223-3p;rno-miR-146b-5p
Tuba8	ENSRNOT00000074096	LOC108352698	XR_001841058.1	0.0001	0.044	2	rno-miR-223-3p;rno-miR-146b-5p
Fbxo40	ENSRNOT00000003340	LOC108352698	XR_001841058.1	0.0001	0.044	2	rno-miR-3473;rno-miR-188-5p
Tbx5	XM_006249389.3	LOC108352698	XR_001841058.1	0.0001	0.044	2	rno-miR-3473;rno-miR-188-5p
Irx2	NM_001039505.2	LOC108352698	XR_001841058.1	0.0001	0.044	2	rno-miR-3473;rno-miR-188-5p
Krt23	ENSRNOT00000016657	LOC108352698	XR_001841058.1	0.0001	0.044	2	rno-miR-3473;rno-miR-188-5p
Tmem59l	ENSRNOT00000082319	LOC108352698	XR_001841058.1	0.0001	0.044	2	rno-miR-3473;rno-miR-188-5p
Fam3b	ENSRNOT00000091614	LOC108352698	XR_001841058.1	0.0001	0.044	2	rno-miR-3473;rno-miR-188-5p
Etv1	ENSRNOT00000091263	LOC108352698	XR_001841058.1	0.0001	0.044	2	rno-miR-3473;rno-miR-188-5p
Sox10	ENSRNOT00000015283	LOC108352698	XR_001841058.1	0.0001	0.044	2	rno-miR-3473;rno-miR-188-5p
Ppp1r3a	ENSRNOT00000085596	NONRATG014172.2	NONRATT017382.2	0.005	0.029	3	rno-miR-223-3p;rno-miR-146b-5p;rno-miR-21-5p
A2ml1	ENSRNOT00000009557	NONRATG014172.2	NONRATT017382.2	0.0041	0.015	3	rno-miR-223-3p;rno-miR-146b-5p;rno-miR-21-5p
Nt5c1a	XM_017593399.1	NONRATG014172.2	NONRATT017382.2	0.0033	0.0059	3	rno-miR-223-3p;rno-miR-146b-5p;rno-miR-21-5p
Dapl1	XM_008761859.2	NONRATG014172.2	NONRATT017382.2	0.0025	0.0015	3	rno-miR-223-3p;rno-miR-146b-5p;rno-miR-21-5p
Myh2	ENSRNOT00000045718	NONRATG014172.2	NONRATT017382.2	0.0025	0.0015	3	rno-miR-223-3p;rno-miR-146b-5p;rno-miR-21-5p
Kcnma1	ENSRNOT00000077671	NONRATG014172.2	NONRATT017382.2	0.0008	0.022	2	rno-miR-146b-5p;rno-miR-21-5p
Prss39	ENSRNOT00000034214	NONRATG014172.2	NONRATT017382.2	0.0008	0.022	2	rno-miR-146b-5p;rno-miR-21-5p
Jph1	XM_006237719.3	NONRATG014172.2	NONRATT017382.2	0.0008	0.022	2	rno-miR-146b-5p;rno-miR-21-5p
Ky	XM_006243657.2	NONRATG014172.2	NONRATT017382.2	0.0008	0.022	2	rno-miR-146b-5p;rno-miR-21-5p
Cntfr	XM_017593358.1	NONRATG014172.2	NONRATT017382.2	0.0008	0.022	2	rno-miR-146b-5p;rno-miR-21-5p
Myoc	ENSRNOT00000004386	NONRATG014172.2	NONRATT017382.2	0.0008	0.022	2	rno-miR-146b-5p;rno-miR-21-5p
Sox2	ENSRNOT00000016236	NONRATG014172.2	NONRATT017382.2	0.0008	0.022	2	rno-miR-146b-5p;rno-miR-21-5p
Sbspon	ENSRNOT00000009530	NONRATG014172.2	NONRATT017382.2	0.0008	0.022	2	rno-miR-146b-5p;rno-miR-21-5p
Kcnma1	ENSRNOT00000065542	NONRATG014172.2	NONRATT017382.2	0.0008	0.022	2	rno-miR-146b-5p;rno-miR-21-5p
Ppp1r1b	ENSRNOT00000037752	NONRATG014172.2	NONRATT017382.2	0.0008	0.022	2	rno-miR-146b-5p;rno-miR-21-5p
Tox3	XM_006255189.2	NONRATG014172.2	NONRATT017382.2	0.0004	0.022	2	rno-miR-223-3p;rno-miR-21-5p
Gpr155	XM_006234354.3	NONRATG014172.2	NONRATT017382.2	0.0004	0.022	2	rno-miR-223-3p;rno-miR-21-5p
Sp8	XM_008765001.2	NONRATG014172.2	NONRATT017382.2	0.001	0.022	2	rno-miR-223-3p;rno-miR-146b-5p
RGD1562811	XM_006243062.3	NONRATG014172.2	NONRATT017382.2	0.001	0.022	2	rno-miR-223-3p;rno-miR-146b-5p
Plpp7	ENSRNOT00000013507	NONRATG014172.2	NONRATT017382.2	0.001	0.022	2	rno-miR-223-3p;rno-miR-146b-5p
Tuba8	ENSRNOT00000074096	NONRATG014172.2	NONRATT017382.2	0.001	0.022	2	rno-miR-223-3p;rno-miR-146b-5p
AABR07066700.1	ENSRNOT00000079703	NONRATG014172.2	NONRATT017382.2	0.001	0.022	2	rno-miR-223-3p;rno-miR-146b-5p
Cmya5	ENSRNOT00000073710	LOC108348916	XR_001835879.1	0.0018	0.015	3	rno-miR-146b-5p;rno-miR-20a-5p;rno-miR-21-5p
A2ml1	ENSRNOT00000009557	LOC108348916	XR_001835879.1	0.0018	0.015	3	rno-miR-146b-5p;rno-miR-20a-5p;rno-miR-21-5p
Gna14	XM_017589265.1	LOC108348916	XR_001835879.1	0.0011	0.0015	3	rno-miR-146b-5p;rno-miR-20a-5p;rno-miR-21-5p
Kcnma1	ENSRNOT00000077671	LOC108348916	XR_001835879.1	0.0003	0.022	2	rno-miR-146b-5p;rno-miR-21-5p
Prss39	ENSRNOT00000034214	LOC108348916	XR_001835879.1	0.0003	0.022	2	rno-miR-146b-5p;rno-miR-21-5p
Myoc	ENSRNOT00000004386	LOC108348916	XR_001835879.1	0.0003	0.022	2	rno-miR-146b-5p;rno-miR-21-5p
Sbspon	ENSRNOT00000009530	LOC108348916	XR_001835879.1	0.0003	0.022	2	rno-miR-146b-5p;rno-miR-21-5p
Kcnma1	ENSRNOT00000065542	LOC108348916	XR_001835879.1	0.0003	0.022	2	rno-miR-146b-5p;rno-miR-21-5p
Ppp1r1b	ENSRNOT00000037752	LOC108348916	XR_001835879.1	0.0003	0.022	2	rno-miR-146b-5p;rno-miR-21-5p
Acat1	ENSRNOT00000010573	LOC108348916	XR_001835879.1	0.0002	0.022	2	rno-miR-20a-5p;rno-miR-21-5p
Sall3	XM_006254987.3	LOC108348916	XR_001835879.1	0.0004	0.022	2	rno-miR-146b-5p;rno-miR-20a-5p
Sbpl	XM_008767589.2	LOC108348916	XR_001835879.1	0.0004	0.022	2	rno-miR-146b-5p;rno-miR-20a-5p
Stk32a	ENSRNOT00000031370	LOC108348916	XR_001835879.1	0.0004	0.022	2	rno-miR-146b-5p;rno-miR-20a-5p
LOC685849	ENSRNOT00000016068	LOC108348916	XR_001835879.1	0.0004	0.022	2	rno-miR-146b-5p;rno-miR-20a-5p
Slc16a11	NM_001105797.2	LOC108348916	XR_001835879.1	0.0004	0.022	2	rno-miR-146b-5p;rno-miR-20a-5p
Htr5b	ENSRNOT00000003441	LOC108348916	XR_001835879.1	0.0004	0.022	2	rno-miR-146b-5p;rno-miR-20a-5p
A2ml1	ENSRNOT00000009557	LOC102548526	XR_596446.2	0.0009	0.015	3	rno-miR-188-5p;rno-miR-21-5p;rno-miR-20a-5p
Mpped2	XM_017591904.1	LOC102548526	XR_596446.2	0.0007	0.0059	3	rno-miR-188-5p;rno-miR-21-5p;rno-miR-20a-5p
Atp2b2	ENSRNOT00000043476	LOC102548526	XR_596446.2	0.0001	0.022	2	rno-miR-188-5p;rno-miR-21-5p
Cpvl	XM_006236511.3	LOC102548526	XR_596446.2	0.0001	0.022	2	rno-miR-188-5p;rno-miR-21-5p
Acat1	ENSRNOT00000010573	LOC102548526	XR_596446.2	0.0002	0.022	2	rno-miR-20a-5p;rno-miR-21-5p
Pnpla3	XM_017594995.1	LOC102548526	XR_596446.2	0.0002	0.022	2	rno-miR-20a-5p;rno-miR-21-5p
Cdnf	ENSRNOT00000036299	LOC102548526	XR_596446.2	0.0002	0.022	2	rno-miR-188-5p;rno-miR-20a-5p
Lamp5	XM_017591911.1	LOC102548526	XR_596446.2	0.0002	0.022	2	rno-miR-188-5p;rno-miR-20a-5p
Ildr1	ENSRNOT00000003137	LOC102548526	XR_596446.2	0.0002	0.022	2	rno-miR-188-5p;rno-miR-20a-5p
Gpr155	XM_006234357.3	LOC102548526	XR_596446.2	0.0002	0.022	2	rno-miR-20a-5p;rno-miR-21-5p
Vwa1	ENSRNOT00000024897	AABR07035470.1	ENSRNOT00000051382	0.0135	0.044	2	rno-miR-181b-5p;rno-miR-29c-5p
Ptpn7	XM_006249820.3	AABR07035470.1	ENSRNOT00000051382	0.0135	0.044	2	rno-miR-181b-5p;rno-miR-29c-5p
Card11	XM_017598590.1	AABR07035470.1	ENSRNOT00000051382	0.0135	0.044	2	rno-miR-181b-5p;rno-miR-29c-5p
Smc2	XM_006238165.3	AABR07035470.1	ENSRNOT00000051382	0.0101	0.022	2	rno-miR-181b-5p;rno-miR-29c-5p
Tnc	XM_008763755.2	AABR07035470.1	ENSRNOT00000051382	0.0101	0.022	2	rno-miR-181b-5p;rno-miR-29c-5p
Lrrc32	XM_006229746.3	AABR07035470.1	ENSRNOT00000051382	0.0101	0.022	2	rno-miR-181b-5p;rno-miR-29c-5p
Adra2b	ENSRNOT00000018584	AABR07035470.1	ENSRNOT00000051382	0.0101	0.022	2	rno-miR-181b-5p;rno-miR-29c-5p
Loxl2	ENSRNOT00000085237	AABR07035470.1	ENSRNOT00000051382	0.0101	0.022	2	rno-miR-181b-5p;rno-miR-29c-5p
Ffar2	XM_017588913.1	AABR07035470.1	ENSRNOT00000051382	0.0067	0.0074	2	rno-miR-181b-5p;rno-miR-29c-5p
Vwa1	ENSRNOT00000024897	NONRATG009071.2	NONRATT011143.2	0.0055	0.044	2	rno-miR-204-5p;rno-miR-29c-5p
Ptpn7	XM_006249820.3	NONRATG009071.2	NONRATT011143.2	0.0055	0.044	2	rno-miR-204-5p;rno-miR-29c-5p
Card11	XM_017598590.1	NONRATG009071.2	NONRATT011143.2	0.0055	0.044	2	rno-miR-204-5p;rno-miR-29c-5p
Trpv2	NM_001270797.1	NONRATG009071.2	NONRATT011143.2	0.0055	0.044	2	rno-miR-204-5p;rno-miR-29c-5p
Col5a1	XM_006233873.3	NONRATG009071.2	NONRATT011143.2	0.0055	0.044	2	rno-miR-204-5p;rno-miR-29c-5p
C5ar2	XM_006228352.3	NONRATG009071.2	NONRATT011143.2	0.0055	0.044	2	rno-miR-204-5p;rno-miR-29c-5p
Tnc	XM_008763755.2	NONRATG009071.2	NONRATT011143.2	0.0041	0.022	2	rno-miR-204-5p;rno-miR-29c-5p
Pik3cg	XM_003750140.4	NONRATG009071.2	NONRATT011143.2	0.0055	0.044	2	rno-miR-204-5p;rno-miR-29c-5p
Eln	ENSRNOT00000032780	NONRATG009071.2	NONRATT011143.2	0.0055	0.044	2	rno-miR-204-5p;rno-miR-29c-5p
Col4a2	ENSRNOT00000057461	NONRATG009071.2	NONRATT011143.2	0.0041	0.022	2	rno-miR-204-5p;rno-miR-29c-5p
Cd80	ENSRNOT00000089625	NONRATG009071.2	NONRATT011143.2	0.0041	0.022	2	rno-miR-204-5p;rno-miR-29c-5p
Faslg	XM_017598675.1	NONRATG009071.2	NONRATT011143.2	0.0041	0.022	2	rno-miR-204-5p;rno-miR-29c-5p
Tnc	XM_008763754.2	NONRATG009071.2	NONRATT011143.2	0.0041	0.022	2	rno-miR-204-5p;rno-miR-29c-5p
Clec2dl1	ENSRNOT00000047790	NONRATG009071.2	NONRATT011143.2	0.0027	0.0074	2	rno-miR-204-5p;rno-miR-29c-5p
LOC689757	ENSRNOT00000042872	NONRATG009071.2	NONRATT011143.2	0.0027	0.0074	2	rno-miR-204-5p;rno-miR-29c-5p
Thbs1	NM_001013062.1	NONRATG009071.2	NONRATT011143.2	0.0027	0.0074	2	rno-miR-204-5p;rno-miR-29c-5p
Vwa1	ENSRNOT00000024897	NONRATG014047.2	NONRATT017240.2	0.0041	0.044	2	rno-miR-204-5p;rno-miR-181b-5p
Ptpn7	XM_006249820.3	NONRATG014047.2	NONRATT017240.2	0.0041	0.044	2	rno-miR-204-5p;rno-miR-181b-5p
Card11	XM_017598590.1	NONRATG014047.2	NONRATT017240.2	0.0041	0.044	2	rno-miR-204-5p;rno-miR-181b-5p
Oplah	XM_006241773.3	NONRATG014047.2	NONRATT017240.2	0.0041	0.044	2	rno-miR-204-5p;rno-miR-181b-5p
C6	XM_008760750.2	NONRATG014047.2	NONRATT017240.2	0.0041	0.044	2	rno-miR-204-5p;rno-miR-181b-5p
Vcan	ENSRNOT00000063821	NONRATG014047.2	NONRATT017240.2	0.0041	0.044	2	rno-miR-204-5p;rno-miR-181b-5p
Rai14	XM_006232064.3	NONRATG014047.2	NONRATT017240.2	0.0031	0.022	2	rno-miR-204-5p;rno-miR-181b-5p
Lilra5	XM_008758989.2	NONRATG014047.2	NONRATT017240.2	0.0041	0.044	2	rno-miR-204-5p;rno-miR-181b-5p
Col16a1	XM_006238953.3	NONRATG014047.2	NONRATT017240.2	0.0041	0.044	2	rno-miR-204-5p;rno-miR-181b-5p
Dclk1	ENSRNOT00000072110	NONRATG014047.2	NONRATT017240.2	0.0041	0.044	2	rno-miR-204-5p;rno-miR-181b-5p
Msr1	XM_006253207.2	NONRATG014047.2	NONRATT017240.2	0.0041	0.044	2	rno-miR-204-5p;rno-miR-181b-5p
Tlr9	ENSRNOT00000074194	NONRATG014047.2	NONRATT017240.2	0.0041	0.044	2	rno-miR-204-5p;rno-miR-181b-5p
Sapcd2	XM_008761607.2	NONRATG014047.2	NONRATT017240.2	0.0041	0.044	2	rno-miR-204-5p;rno-miR-181b-5p
Tnfaip2	XM_006240577.3	NONRATG014047.2	NONRATT017240.2	0.0041	0.044	2	rno-miR-204-5p;rno-miR-181b-5p
Lamb3	ENSRNOT00000008440	NONRATG014047.2	NONRATT017240.2	0.0041	0.044	2	rno-miR-204-5p;rno-miR-181b-5p
Plod2	ENSRNOT00000056704	NONRATG014047.2	NONRATT017240.2	0.0041	0.044	2	rno-miR-204-5p;rno-miR-181b-5p
Plod2	ENSRNOT00000041859	NONRATG014047.2	NONRATT017240.2	0.0041	0.044	2	rno-miR-204-5p;rno-miR-181b-5p
Rufy4	XM_006245288.3	NONRATG014047.2	NONRATT017240.2	0.0041	0.044	2	rno-miR-204-5p;rno-miR-181b-5p
Lox	XM_006254714.3	NONRATG014047.2	NONRATT017240.2	0.0041	0.044	2	rno-miR-204-5p;rno-miR-181b-5p
Fanci	ENSRNOT00000050759	NONRATG014047.2	NONRATT017240.2	0.0041	0.044	2	rno-miR-204-5p;rno-miR-181b-5p
Gvin1	ENSRNOT00000073421	NONRATG014047.2	NONRATT017240.2	0.0041	0.044	2	rno-miR-204-5p;rno-miR-181b-5p
Abcg1	ENSRNOT00000001533	NONRATG014047.2	NONRATT017240.2	0.0041	0.044	2	rno-miR-204-5p;rno-miR-181b-5p
Mki67	ENSRNOT00000038176	NONRATG014047.2	NONRATT017240.2	0.0041	0.044	2	rno-miR-204-5p;rno-miR-181b-5p
Bcl11b	ENSRNOT00000084057	NONRATG014047.2	NONRATT017240.2	0.0041	0.044	2	rno-miR-204-5p;rno-miR-181b-5p
Faslg	XM_017598675.1	NONRATG014047.2	NONRATT017240.2	0.0031	0.022	2	rno-miR-204-5p;rno-miR-181b-5p
Vsir	XM_006256426.2	NONRATG014047.2	NONRATT017240.2	0.0031	0.022	2	rno-miR-204-5p;rno-miR-181b-5p
Mmp14	ENSRNOT00000075610	NONRATG014047.2	NONRATT017240.2	0.0031	0.022	2	rno-miR-204-5p;rno-miR-181b-5p
Timeless	ENSRNOT00000083899	NONRATG014047.2	NONRATT017240.2	0.0031	0.022	2	rno-miR-204-5p;rno-miR-181b-5p
Klhl2	ENSRNOT00000047223	NONRATG014047.2	NONRATT017240.2	0.0031	0.022	2	rno-miR-204-5p;rno-miR-181b-5p
Bcat1	XM_008763373.1	NONRATG014047.2	NONRATT017240.2	0.0031	0.022	2	rno-miR-204-5p;rno-miR-181b-5p
Dclk1	ENSRNOT00000078337	NONRATG014047.2	NONRATT017240.2	0.0031	0.022	2	rno-miR-204-5p;rno-miR-181b-5p
Il10ra	XM_006242864.3	NONRATG014047.2	NONRATT017240.2	0.0031	0.022	2	rno-miR-204-5p;rno-miR-181b-5p
Foxm1	XM_006237416.3	NONRATG014047.2	NONRATT017240.2	0.0031	0.022	2	rno-miR-204-5p;rno-miR-181b-5p
Faslg	XM_008769607.2	NONRATG014047.2	NONRATT017240.2	0.0031	0.022	2	rno-miR-204-5p;rno-miR-181b-5p
AABR07003235.1	ENSRNOT00000048947	NONRATG014047.2	NONRATT017240.2	0.002	0.0074	2	rno-miR-204-5p;rno-miR-181b-5p
Plin2	XM_008763778.1	NONRATG014047.2	NONRATT017240.2	0.002	0.0074	2	rno-miR-204-5p;rno-miR-181b-5p
Parp12	ENSRNOT00000011481	NONRATG014047.2	NONRATT017240.2	0.002	0.0074	2	rno-miR-204-5p;rno-miR-181b-5p
Troap	XM_006257348.3	NONRATG014047.2	NONRATT017240.2	0.002	0.0074	2	rno-miR-204-5p;rno-miR-181b-5p
Myo1g	ENSRNOT00000092021	NONRATG014047.2	NONRATT017240.2	0.002	0.0074	2	rno-miR-204-5p;rno-miR-181b-5p
Gdf3	ENSRNOT00000041552	NONRATG014047.2	NONRATT017240.2	0.002	0.0074	2	rno-miR-204-5p;rno-miR-181b-5p
Fut7	ENSRNOT00000037169	NONRATG014047.2	NONRATT017240.2	0.002	0.0074	2	rno-miR-204-5p;rno-miR-181b-5p
Cthrc1	ENSRNOT00000006142	NONRATG014047.2	NONRATT017240.2	0.002	0.0074	2	rno-miR-204-5p;rno-miR-181b-5p
Sit1	ENSRNOT00000035040	NONRATG014047.2	NONRATT017240.2	0.002	0.0074	2	rno-miR-204-5p;rno-miR-181b-5p
Vwa1	ENSRNOT00000024897	LOC108353244	XR_001842527.1	0.001	0.044	2	rno-miR-204-5p;rno-miR-181b-5p
Ptpn7	XM_006249820.3	LOC108353244	XR_001842527.1	0.001	0.044	2	rno-miR-204-5p;rno-miR-181b-5p
Card11	XM_017598590.1	LOC108353244	XR_001842527.1	0.001	0.044	2	rno-miR-204-5p;rno-miR-181b-5p
Oplah	XM_006241773.3	LOC108353244	XR_001842527.1	0.001	0.044	2	rno-miR-204-5p;rno-miR-181b-5p
C6	XM_008760750.2	LOC108353244	XR_001842527.1	0.001	0.044	2	rno-miR-204-5p;rno-miR-181b-5p
Vcan	ENSRNOT00000063821	LOC108353244	XR_001842527.1	0.001	0.044	2	rno-miR-204-5p;rno-miR-181b-5p
Tnc	XM_008763755.2	LOC108353244	XR_001842527.1	0.0007	0.022	2	rno-miR-204-5p;rno-miR-181b-5p
Rai14	XM_006232064.3	LOC108353244	XR_001842527.1	0.0007	0.022	2	rno-miR-204-5p;rno-miR-181b-5p
Lilra5	XM_008758989.2	LOC108353244	XR_001842527.1	0.001	0.044	2	rno-miR-204-5p;rno-miR-181b-5p
Col16a1	XM_006238953.3	LOC108353244	XR_001842527.1	0.001	0.044	2	rno-miR-204-5p;rno-miR-181b-5p
Dclk1	ENSRNOT00000072110	LOC108353244	XR_001842527.1	0.001	0.044	2	rno-miR-204-5p;rno-miR-181b-5p
Msr1	XM_006253207.2	LOC108353244	XR_001842527.1	0.001	0.044	2	rno-miR-204-5p;rno-miR-181b-5p
Tlr9	ENSRNOT00000074194	LOC108353244	XR_001842527.1	0.001	0.044	2	rno-miR-204-5p;rno-miR-181b-5p
Sapcd2	XM_008761607.2	LOC108353244	XR_001842527.1	0.001	0.044	2	rno-miR-204-5p;rno-miR-181b-5p
Tnfaip2	XM_006240577.3	LOC108353244	XR_001842527.1	0.001	0.044	2	rno-miR-204-5p;rno-miR-181b-5p
Lamb3	ENSRNOT00000008440	LOC108353244	XR_001842527.1	0.001	0.044	2	rno-miR-204-5p;rno-miR-181b-5p
Plod2	ENSRNOT00000056704	LOC108353244	XR_001842527.1	0.001	0.044	2	rno-miR-204-5p;rno-miR-181b-5p
Plod2	ENSRNOT00000041859	LOC108353244	XR_001842527.1	0.001	0.044	2	rno-miR-204-5p;rno-miR-181b-5p
Slfn13	XM_006247000.3	LOC108353244	XR_001842527.1	0.001	0.044	2	rno-miR-204-5p;rno-miR-181b-5p
Rufy4	XM_006245288.3	LOC108353244	XR_001842527.1	0.001	0.044	2	rno-miR-204-5p;rno-miR-181b-5p
Cdh11	XM_017601374.1	LOC108353244	XR_001842527.1	0.001	0.044	2	rno-miR-204-5p;rno-miR-181b-5p
Lox	XM_006254714.3	LOC108353244	XR_001842527.1	0.001	0.044	2	rno-miR-204-5p;rno-miR-181b-5p
Gvin1	ENSRNOT00000073421	LOC108353244	XR_001842527.1	0.001	0.044	2	rno-miR-204-5p;rno-miR-181b-5p
Abcg1	ENSRNOT00000001533	LOC108353244	XR_001842527.1	0.001	0.044	2	rno-miR-204-5p;rno-miR-181b-5p
Mki67	ENSRNOT00000038176	LOC108353244	XR_001842527.1	0.001	0.044	2	rno-miR-204-5p;rno-miR-181b-5p
Faslg	XM_017598675.1	LOC108353244	XR_001842527.1	0.0007	0.022	2	rno-miR-204-5p;rno-miR-181b-5p
Tnc	XM_008763754.2	LOC108353244	XR_001842527.1	0.0007	0.022	2	rno-miR-204-5p;rno-miR-181b-5p
Adamts7	ENSRNOT00000068394	LOC108353244	XR_001842527.1	0.0007	0.022	2	rno-miR-204-5p;rno-miR-181b-5p
Vsir	XM_006256426.2	LOC108353244	XR_001842527.1	0.0007	0.022	2	rno-miR-204-5p;rno-miR-181b-5p
Mmp14	ENSRNOT00000075610	LOC108353244	XR_001842527.1	0.0007	0.022	2	rno-miR-204-5p;rno-miR-181b-5p
Timeless	ENSRNOT00000083899	LOC108353244	XR_001842527.1	0.0007	0.022	2	rno-miR-204-5p;rno-miR-181b-5p
Klhl2	ENSRNOT00000047223	LOC108353244	XR_001842527.1	0.0007	0.022	2	rno-miR-204-5p;rno-miR-181b-5p
Bcat1	XM_008763373.1	LOC108353244	XR_001842527.1	0.0007	0.022	2	rno-miR-204-5p;rno-miR-181b-5p
Dclk1	ENSRNOT00000078337	LOC108353244	XR_001842527.1	0.0007	0.022	2	rno-miR-204-5p;rno-miR-181b-5p
Foxm1	XM_006237416.3	LOC108353244	XR_001842527.1	0.0007	0.022	2	rno-miR-204-5p;rno-miR-181b-5p
Faslg	XM_008769607.2	LOC108353244	XR_001842527.1	0.0007	0.022	2	rno-miR-204-5p;rno-miR-181b-5p
AABR07003235.1	ENSRNOT00000048947	LOC108353244	XR_001842527.1	0.0005	0.0074	2	rno-miR-204-5p;rno-miR-181b-5p
Plin2	XM_008763778.1	LOC108353244	XR_001842527.1	0.0005	0.0074	2	rno-miR-204-5p;rno-miR-181b-5p
Parp12	ENSRNOT00000011481	LOC108353244	XR_001842527.1	0.0005	0.0074	2	rno-miR-204-5p;rno-miR-181b-5p
Troap	XM_006257348.3	LOC108353244	XR_001842527.1	0.0005	0.0074	2	rno-miR-204-5p;rno-miR-181b-5p
Myo1g	ENSRNOT00000092021	LOC108353244	XR_001842527.1	0.0005	0.0074	2	rno-miR-204-5p;rno-miR-181b-5p
Gdf3	ENSRNOT00000041552	LOC108353244	XR_001842527.1	0.0005	0.0074	2	rno-miR-204-5p;rno-miR-181b-5p
Fut7	ENSRNOT00000037169	LOC108353244	XR_001842527.1	0.0005	0.0074	2	rno-miR-204-5p;rno-miR-181b-5p
Cthrc1	ENSRNOT00000006142	LOC108353244	XR_001842527.1	0.0005	0.0074	2	rno-miR-204-5p;rno-miR-181b-5p
Sit1	ENSRNOT00000035040	LOC108353244	XR_001842527.1	0.0005	0.0074	2	rno-miR-204-5p;rno-miR-181b-5p
Tmem71	ENSRNOT00000093352	LOC108353244	XR_001842527.1	0.0007	0.022	2	rno-miR-204-5p;rno-miR-181b-5p
Fbn2	ENSRNOT00000066548	LOC108353244	XR_001842527.1	0.0007	0.022	2	rno-miR-204-5p;rno-miR-181b-5p
Fut7	ENSRNOT00000081798	LOC108353244	XR_001842527.1	0.0005	0.0074	2	rno-miR-204-5p;rno-miR-181b-5p
Cd22	XM_008759152.2	LOC108353244	XR_001842527.1	0.0005	0.0074	2	rno-miR-204-5p;rno-miR-181b-5p
Tbxas1	XM_008762760.1	LOC108353244	XR_001842527.1	0.0005	0.0074	2	rno-miR-204-5p;rno-miR-181b-5p
Vwa1	ENSRNOT00000024897	AABR07039446.2	ENSRNOT00000077639	0.0007	0.044	2	rno-miR-204-5p;rno-miR-181b-5p
Ptpn7	XM_006249820.3	AABR07039446.2	ENSRNOT00000077639	0.0007	0.044	2	rno-miR-204-5p;rno-miR-181b-5p
Card11	XM_017598590.1	AABR07039446.2	ENSRNOT00000077639	0.0007	0.044	2	rno-miR-204-5p;rno-miR-181b-5p
Oplah	XM_006241773.3	AABR07039446.2	ENSRNOT00000077639	0.0007	0.044	2	rno-miR-204-5p;rno-miR-181b-5p
C6	XM_008760750.2	AABR07039446.2	ENSRNOT00000077639	0.0007	0.044	2	rno-miR-204-5p;rno-miR-181b-5p
Vcan	ENSRNOT00000063821	AABR07039446.2	ENSRNOT00000077639	0.0007	0.044	2	rno-miR-204-5p;rno-miR-181b-5p
Tnc	XM_008763755.2	AABR07039446.2	ENSRNOT00000077639	0.0005	0.022	2	rno-miR-204-5p;rno-miR-181b-5p
Rai14	XM_006232064.3	AABR07039446.2	ENSRNOT00000077639	0.0005	0.022	2	rno-miR-204-5p;rno-miR-181b-5p
Lilra5	XM_008758989.2	AABR07039446.2	ENSRNOT00000077639	0.0007	0.044	2	rno-miR-204-5p;rno-miR-181b-5p
Col16a1	XM_006238953.3	AABR07039446.2	ENSRNOT00000077639	0.0007	0.044	2	rno-miR-204-5p;rno-miR-181b-5p
Dclk1	ENSRNOT00000072110	AABR07039446.2	ENSRNOT00000077639	0.0007	0.044	2	rno-miR-204-5p;rno-miR-181b-5p
Msr1	XM_006253207.2	AABR07039446.2	ENSRNOT00000077639	0.0007	0.044	2	rno-miR-204-5p;rno-miR-181b-5p
Tlr9	ENSRNOT00000074194	AABR07039446.2	ENSRNOT00000077639	0.0007	0.044	2	rno-miR-204-5p;rno-miR-181b-5p
Sapcd2	XM_008761607.2	AABR07039446.2	ENSRNOT00000077639	0.0007	0.044	2	rno-miR-204-5p;rno-miR-181b-5p
Tnfaip2	XM_006240577.3	AABR07039446.2	ENSRNOT00000077639	0.0007	0.044	2	rno-miR-204-5p;rno-miR-181b-5p
Lamb3	ENSRNOT00000008440	AABR07039446.2	ENSRNOT00000077639	0.0007	0.044	2	rno-miR-204-5p;rno-miR-181b-5p
Plod2	ENSRNOT00000056704	AABR07039446.2	ENSRNOT00000077639	0.0007	0.044	2	rno-miR-204-5p;rno-miR-181b-5p
Plod2	ENSRNOT00000041859	AABR07039446.2	ENSRNOT00000077639	0.0007	0.044	2	rno-miR-204-5p;rno-miR-181b-5p
Rufy4	XM_006245288.3	AABR07039446.2	ENSRNOT00000077639	0.0007	0.044	2	rno-miR-204-5p;rno-miR-181b-5p
Cdh11	XM_017601374.1	AABR07039446.2	ENSRNOT00000077639	0.0007	0.044	2	rno-miR-204-5p;rno-miR-181b-5p
Lox	XM_006254714.3	AABR07039446.2	ENSRNOT00000077639	0.0007	0.044	2	rno-miR-204-5p;rno-miR-181b-5p
Fanci	ENSRNOT00000050759	AABR07039446.2	ENSRNOT00000077639	0.0007	0.044	2	rno-miR-204-5p;rno-miR-181b-5p
Gvin1	ENSRNOT00000073421	AABR07039446.2	ENSRNOT00000077639	0.0007	0.044	2	rno-miR-204-5p;rno-miR-181b-5p
Abcg1	ENSRNOT00000001533	AABR07039446.2	ENSRNOT00000077639	0.0007	0.044	2	rno-miR-204-5p;rno-miR-181b-5p
Mki67	ENSRNOT00000038176	AABR07039446.2	ENSRNOT00000077639	0.0007	0.044	2	rno-miR-204-5p;rno-miR-181b-5p
Tnc	XM_008763754.2	AABR07039446.2	ENSRNOT00000077639	0.0005	0.022	2	rno-miR-204-5p;rno-miR-181b-5p
Vsir	XM_006256426.2	AABR07039446.2	ENSRNOT00000077639	0.0005	0.022	2	rno-miR-204-5p;rno-miR-181b-5p
Mmp14	ENSRNOT00000075610	AABR07039446.2	ENSRNOT00000077639	0.0005	0.022	2	rno-miR-204-5p;rno-miR-181b-5p
Timeless	ENSRNOT00000083899	AABR07039446.2	ENSRNOT00000077639	0.0005	0.022	2	rno-miR-204-5p;rno-miR-181b-5p
Klhl2	ENSRNOT00000047223	AABR07039446.2	ENSRNOT00000077639	0.0005	0.022	2	rno-miR-204-5p;rno-miR-181b-5p
Bcat1	XM_008763373.1	AABR07039446.2	ENSRNOT00000077639	0.0005	0.022	2	rno-miR-204-5p;rno-miR-181b-5p
Dclk1	ENSRNOT00000078337	AABR07039446.2	ENSRNOT00000077639	0.0005	0.022	2	rno-miR-204-5p;rno-miR-181b-5p
Il10ra	XM_006242864.3	AABR07039446.2	ENSRNOT00000077639	0.0005	0.022	2	rno-miR-204-5p;rno-miR-181b-5p
Foxm1	XM_006237416.3	AABR07039446.2	ENSRNOT00000077639	0.0005	0.022	2	rno-miR-204-5p;rno-miR-181b-5p
AABR07003235.1	ENSRNOT00000048947	AABR07039446.2	ENSRNOT00000077639	0.0004	0.0074	2	rno-miR-204-5p;rno-miR-181b-5p
Plin2	XM_008763778.1	AABR07039446.2	ENSRNOT00000077639	0.0004	0.0074	2	rno-miR-204-5p;rno-miR-181b-5p
Parp12	ENSRNOT00000011481	AABR07039446.2	ENSRNOT00000077639	0.0004	0.0074	2	rno-miR-204-5p;rno-miR-181b-5p
Troap	XM_006257348.3	AABR07039446.2	ENSRNOT00000077639	0.0004	0.0074	2	rno-miR-204-5p;rno-miR-181b-5p
Myo1g	ENSRNOT00000092021	AABR07039446.2	ENSRNOT00000077639	0.0004	0.0074	2	rno-miR-204-5p;rno-miR-181b-5p
Gdf3	ENSRNOT00000041552	AABR07039446.2	ENSRNOT00000077639	0.0004	0.0074	2	rno-miR-204-5p;rno-miR-181b-5p
Fut7	ENSRNOT00000037169	AABR07039446.2	ENSRNOT00000077639	0.0004	0.0074	2	rno-miR-204-5p;rno-miR-181b-5p
Cthrc1	ENSRNOT00000006142	AABR07039446.2	ENSRNOT00000077639	0.0004	0.0074	2	rno-miR-204-5p;rno-miR-181b-5p
Sit1	ENSRNOT00000035040	AABR07039446.2	ENSRNOT00000077639	0.0004	0.0074	2	rno-miR-204-5p;rno-miR-181b-5p
Tmem71	ENSRNOT00000093352	AABR07039446.2	ENSRNOT00000077639	0.0005	0.022	2	rno-miR-204-5p;rno-miR-181b-5p
Fbn2	ENSRNOT00000066548	AABR07039446.2	ENSRNOT00000077639	0.0005	0.022	2	rno-miR-204-5p;rno-miR-181b-5p
Fut7	ENSRNOT00000081798	AABR07039446.2	ENSRNOT00000077639	0.0004	0.0074	2	rno-miR-204-5p;rno-miR-181b-5p
Cd6	XM_008760218.2	AABR07039446.2	ENSRNOT00000077639	0.0004	0.0074	2	rno-miR-204-5p;rno-miR-181b-5p
Vwa1	ENSRNOT00000024897	NONRATG005667.2	NONRATT007030.2	0.0006	0.044	2	rno-miR-181b-5p;rno-miR-378a-5p
Slfn13	XM_006247000.3	NONRATG005667.2	NONRATT007030.2	0.0006	0.044	2	rno-miR-181b-5p;rno-miR-378a-5p
Lox	XM_006254714.3	NONRATG005667.2	NONRATT007030.2	0.0006	0.044	2	rno-miR-181b-5p;rno-miR-378a-5p
Fanci	ENSRNOT00000050759	NONRATG005667.2	NONRATT007030.2	0.0006	0.044	2	rno-miR-181b-5p;rno-miR-378a-5p
Ptpre	XM_006230449.3	NONRATG005667.2	NONRATT007030.2	0.0006	0.044	2	rno-miR-181b-5p;rno-miR-378a-5p
Il21r	XM_017589212.1	NONRATG005667.2	NONRATT007030.2	0.0003	0.0074	2	rno-miR-181b-5p;rno-miR-378a-5p
Nipal4	ENSRNOT00000008544	NONRATG005667.2	NONRATT007030.2	0.0003	0.0074	2	rno-miR-181b-5p;rno-miR-378a-5p
Mbnl1	XM_017590657.1	NONRATG005667.2	NONRATT007030.2	0.0003	0.0074	2	rno-miR-181b-5p;rno-miR-378a-5p
Dusp13	XM_017599731.1	NONRATG005667.2	NONRATT007030.2	0.0005	0.022	2	rno-miR-181b-5p;rno-miR-378a-5p
Vav3	ENSRNOT00000077883	NONRATG005667.2	NONRATT007030.2	0.0005	0.022	2	rno-miR-181b-5p;rno-miR-378a-5p
Ikzf1	XM_006251492.3	NONRATG005667.2	NONRATT007030.2	0.0005	0.022	2	rno-miR-181b-5p;rno-miR-378a-5p
Flt3	ENSRNOT00000088957	NONRATG005667.2	NONRATT007030.2	0.0005	0.022	2	rno-miR-181b-5p;rno-miR-378a-5p
Lama3	XM_017601153.1	NONRATG005667.2	NONRATT007030.2	0.0005	0.022	2	rno-miR-181b-5p;rno-miR-378a-5p
Vwa1	ENSRNOT00000024897	LOC108348867	XR_001842188.1	0.0006	0.044	2	rno-miR-204-5p;rno-miR-181b-5p
Ptpn7	XM_006249820.3	LOC108348867	XR_001842188.1	0.0006	0.044	2	rno-miR-204-5p;rno-miR-181b-5p
Card11	XM_017598590.1	LOC108348867	XR_001842188.1	0.0006	0.044	2	rno-miR-204-5p;rno-miR-181b-5p
Oplah	XM_006241773.3	LOC108348867	XR_001842188.1	0.0006	0.044	2	rno-miR-204-5p;rno-miR-181b-5p
C6	XM_008760750.2	LOC108348867	XR_001842188.1	0.0006	0.044	2	rno-miR-204-5p;rno-miR-181b-5p
Vcan	ENSRNOT00000063821	LOC108348867	XR_001842188.1	0.0006	0.044	2	rno-miR-204-5p;rno-miR-181b-5p
Tnc	XM_008763755.2	LOC108348867	XR_001842188.1	0.0004	0.022	2	rno-miR-204-5p;rno-miR-181b-5p
Rai14	XM_006232064.3	LOC108348867	XR_001842188.1	0.0004	0.022	2	rno-miR-204-5p;rno-miR-181b-5p
Col16a1	XM_006238953.3	LOC108348867	XR_001842188.1	0.0006	0.044	2	rno-miR-204-5p;rno-miR-181b-5p
Dclk1	ENSRNOT00000072110	LOC108348867	XR_001842188.1	0.0006	0.044	2	rno-miR-204-5p;rno-miR-181b-5p
Msr1	XM_006253207.2	LOC108348867	XR_001842188.1	0.0006	0.044	2	rno-miR-204-5p;rno-miR-181b-5p
Sapcd2	XM_008761607.2	LOC108348867	XR_001842188.1	0.0006	0.044	2	rno-miR-204-5p;rno-miR-181b-5p
Tnfaip2	XM_006240577.3	LOC108348867	XR_001842188.1	0.0006	0.044	2	rno-miR-204-5p;rno-miR-181b-5p
Lamb3	ENSRNOT00000008440	LOC108348867	XR_001842188.1	0.0006	0.044	2	rno-miR-204-5p;rno-miR-181b-5p
Plod2	ENSRNOT00000056704	LOC108348867	XR_001842188.1	0.0006	0.044	2	rno-miR-204-5p;rno-miR-181b-5p
Plod2	ENSRNOT00000041859	LOC108348867	XR_001842188.1	0.0006	0.044	2	rno-miR-204-5p;rno-miR-181b-5p
Slfn13	XM_006247000.3	LOC108348867	XR_001842188.1	0.0006	0.044	2	rno-miR-204-5p;rno-miR-181b-5p
Rufy4	XM_006245288.3	LOC108348867	XR_001842188.1	0.0006	0.044	2	rno-miR-204-5p;rno-miR-181b-5p
Cdh11	XM_017601374.1	LOC108348867	XR_001842188.1	0.0006	0.044	2	rno-miR-204-5p;rno-miR-181b-5p
Lox	XM_006254714.3	LOC108348867	XR_001842188.1	0.0006	0.044	2	rno-miR-204-5p;rno-miR-181b-5p
Mki67	ENSRNOT00000038176	LOC108348867	XR_001842188.1	0.0006	0.044	2	rno-miR-204-5p;rno-miR-181b-5p
Faslg	XM_017598675.1	LOC108348867	XR_001842188.1	0.0004	0.022	2	rno-miR-204-5p;rno-miR-181b-5p
Tnc	XM_008763754.2	LOC108348867	XR_001842188.1	0.0004	0.022	2	rno-miR-204-5p;rno-miR-181b-5p
Adamts7	ENSRNOT00000068394	LOC108348867	XR_001842188.1	0.0004	0.022	2	rno-miR-204-5p;rno-miR-181b-5p
Vsir	XM_006256426.2	LOC108348867	XR_001842188.1	0.0004	0.022	2	rno-miR-204-5p;rno-miR-181b-5p
Timeless	ENSRNOT00000083899	LOC108348867	XR_001842188.1	0.0004	0.022	2	rno-miR-204-5p;rno-miR-181b-5p
Bcat1	XM_008763373.1	LOC108348867	XR_001842188.1	0.0004	0.022	2	rno-miR-204-5p;rno-miR-181b-5p
Dclk1	ENSRNOT00000078337	LOC108348867	XR_001842188.1	0.0004	0.022	2	rno-miR-204-5p;rno-miR-181b-5p
Foxm1	XM_006237416.3	LOC108348867	XR_001842188.1	0.0004	0.022	2	rno-miR-204-5p;rno-miR-181b-5p
Plin2	XM_008763778.1	LOC108348867	XR_001842188.1	0.0003	0.0074	2	rno-miR-204-5p;rno-miR-181b-5p
Troap	XM_006257348.3	LOC108348867	XR_001842188.1	0.0003	0.0074	2	rno-miR-204-5p;rno-miR-181b-5p
Myo1g	ENSRNOT00000092021	LOC108348867	XR_001842188.1	0.0003	0.0074	2	rno-miR-204-5p;rno-miR-181b-5p
Gdf3	ENSRNOT00000041552	LOC108348867	XR_001842188.1	0.0003	0.0074	2	rno-miR-204-5p;rno-miR-181b-5p
Fut7	ENSRNOT00000037169	LOC108348867	XR_001842188.1	0.0003	0.0074	2	rno-miR-204-5p;rno-miR-181b-5p
Cthrc1	ENSRNOT00000006142	LOC108348867	XR_001842188.1	0.0003	0.0074	2	rno-miR-204-5p;rno-miR-181b-5p
Sit1	ENSRNOT00000035040	LOC108348867	XR_001842188.1	0.0003	0.0074	2	rno-miR-204-5p;rno-miR-181b-5p
Tmem71	ENSRNOT00000093352	LOC108348867	XR_001842188.1	0.0004	0.022	2	rno-miR-204-5p;rno-miR-181b-5p
Fbn2	ENSRNOT00000066548	LOC108348867	XR_001842188.1	0.0004	0.022	2	rno-miR-204-5p;rno-miR-181b-5p
Fut7	ENSRNOT00000081798	LOC108348867	XR_001842188.1	0.0003	0.0074	2	rno-miR-204-5p;rno-miR-181b-5p
Cd22	XM_008759152.2	LOC108348867	XR_001842188.1	0.0003	0.0074	2	rno-miR-204-5p;rno-miR-181b-5p
Tbxas1	XM_008762760.1	LOC108348867	XR_001842188.1	0.0003	0.0074	2	rno-miR-204-5p;rno-miR-181b-5p
Cd6	XM_008760218.2	LOC108348867	XR_001842188.1	0.0003	0.0074	2	rno-miR-204-5p;rno-miR-181b-5p
Vwa1	ENSRNOT00000024897	LOC102551963	XR_590525.2	0.0002	0.044	2	rno-miR-204-5p;rno-miR-181b-5p
Ptpn7	XM_006249820.3	LOC102551963	XR_590525.2	0.0002	0.044	2	rno-miR-204-5p;rno-miR-181b-5p
Oplah	XM_006241773.3	LOC102551963	XR_590525.2	0.0002	0.044	2	rno-miR-204-5p;rno-miR-181b-5p
Vcan	ENSRNOT00000063821	LOC102551963	XR_590525.2	0.0002	0.044	2	rno-miR-204-5p;rno-miR-181b-5p
Col16a1	XM_006238953.3	LOC102551963	XR_590525.2	0.0002	0.044	2	rno-miR-204-5p;rno-miR-181b-5p
Lamb3	ENSRNOT00000008440	LOC102551963	XR_590525.2	0.0002	0.044	2	rno-miR-204-5p;rno-miR-181b-5p
Gvin1	ENSRNOT00000073421	LOC102551963	XR_590525.2	0.0002	0.044	2	rno-miR-204-5p;rno-miR-181b-5p
Abcg1	ENSRNOT00000001533	LOC102551963	XR_590525.2	0.0002	0.044	2	rno-miR-204-5p;rno-miR-181b-5p
Bcl11b	ENSRNOT00000084057	LOC102551963	XR_590525.2	0.0002	0.044	2	rno-miR-204-5p;rno-miR-181b-5p
Klhl2	ENSRNOT00000047223	LOC102551963	XR_590525.2	0.0001	0.022	2	rno-miR-204-5p;rno-miR-181b-5p
Dclk1	ENSRNOT00000078337	LOC102551963	XR_590525.2	0.0001	0.022	2	rno-miR-204-5p;rno-miR-181b-5p
Faslg	XM_008769607.2	LOC102551963	XR_590525.2	0.0001	0.022	2	rno-miR-204-5p;rno-miR-181b-5p
AABR07003235.1	ENSRNOT00000048947	LOC102551963	XR_590525.2	0.0001	0.0074	2	rno-miR-204-5p;rno-miR-181b-5p
Plin2	XM_008763778.1	LOC102551963	XR_590525.2	0.0001	0.0074	2	rno-miR-204-5p;rno-miR-181b-5p
Parp12	ENSRNOT00000011481	LOC102551963	XR_590525.2	0.0001	0.0074	2	rno-miR-204-5p;rno-miR-181b-5p
Myo1g	ENSRNOT00000092021	LOC102551963	XR_590525.2	0.0001	0.0074	2	rno-miR-204-5p;rno-miR-181b-5p
Sit1	ENSRNOT00000035040	LOC102551963	XR_590525.2	0.0001	0.0074	2	rno-miR-204-5p;rno-miR-181b-5p
Ptpn7	XM_006249820.3	NONRATG003723.2	NONRATT004656.2	0.0047	0.044	2	rno-miR-204-5p;rno-miR-101a-3p
Trpv2	NM_001270797.1	NONRATG003723.2	NONRATT004656.2	0.0047	0.044	2	rno-miR-204-5p;rno-miR-101a-3p
Syk	ENSRNOT00000041726	NONRATG003723.2	NONRATT004656.2	0.0047	0.044	2	rno-miR-204-5p;rno-miR-101a-3p
C5ar2	XM_006228352.3	NONRATG003723.2	NONRATT004656.2	0.0047	0.044	2	rno-miR-204-5p;rno-miR-101a-3p
Olfml2b	XM_006250219.2	NONRATG003723.2	NONRATT004656.2	0.0035	0.022	2	rno-miR-204-5p;rno-miR-101a-3p
Kcna3	ENSRNOT00000092240	NONRATG003723.2	NONRATT004656.2	0.0047	0.044	2	rno-miR-204-5p;rno-miR-101a-3p
Lilra5	XM_008758989.2	NONRATG003723.2	NONRATT004656.2	0.0047	0.044	2	rno-miR-204-5p;rno-miR-101a-3p
Zfp469	XM_008772663.2	NONRATG003723.2	NONRATT004656.2	0.0047	0.044	2	rno-miR-204-5p;rno-miR-101a-3p
Exo1	ENSRNOT00000088204	NONRATG003723.2	NONRATT004656.2	0.0047	0.044	2	rno-miR-204-5p;rno-miR-101a-3p
Col16a1	XM_006238953.3	NONRATG003723.2	NONRATT004656.2	0.0047	0.044	2	rno-miR-204-5p;rno-miR-101a-3p
Dclk1	ENSRNOT00000072110	NONRATG003723.2	NONRATT004656.2	0.0047	0.044	2	rno-miR-204-5p;rno-miR-101a-3p
Msr1	XM_006253207.2	NONRATG003723.2	NONRATT004656.2	0.0047	0.044	2	rno-miR-204-5p;rno-miR-101a-3p
Tlr9	ENSRNOT00000074194	NONRATG003723.2	NONRATT004656.2	0.0047	0.044	2	rno-miR-204-5p;rno-miR-101a-3p
Sapcd2	XM_008761607.2	NONRATG003723.2	NONRATT004656.2	0.0047	0.044	2	rno-miR-204-5p;rno-miR-101a-3p
Itga4	XM_017591704.1	NONRATG003723.2	NONRATT004656.2	0.0047	0.044	2	rno-miR-204-5p;rno-miR-101a-3p
Eln	ENSRNOT00000032780	NONRATG003723.2	NONRATT004656.2	0.0047	0.044	2	rno-miR-204-5p;rno-miR-101a-3p
Gpr176	ENSRNOT00000007882	NONRATG003723.2	NONRATT004656.2	0.0035	0.022	2	rno-miR-204-5p;rno-miR-101a-3p
Slfn13	XM_006247000.3	NONRATG003723.2	NONRATT004656.2	0.0047	0.044	2	rno-miR-204-5p;rno-miR-101a-3p
Cenpf	ENSRNOT00000004525	NONRATG003723.2	NONRATT004656.2	0.0047	0.044	2	rno-miR-204-5p;rno-miR-101a-3p
Rufy4	XM_006245288.3	NONRATG003723.2	NONRATT004656.2	0.0047	0.044	2	rno-miR-204-5p;rno-miR-101a-3p
Cdh11	XM_017601374.1	NONRATG003723.2	NONRATT004656.2	0.0047	0.044	2	rno-miR-204-5p;rno-miR-101a-3p
Map6	XM_006229755.3	NONRATG003723.2	NONRATT004656.2	0.0047	0.044	2	rno-miR-204-5p;rno-miR-101a-3p
Ptprn	XM_017596229.1	NONRATG003723.2	NONRATT004656.2	0.0035	0.022	2	rno-miR-204-5p;rno-miR-101a-3p
Apbb1ip	ENSRNOT00000024272	NONRATG003723.2	NONRATT004656.2	0.0035	0.022	2	rno-miR-204-5p;rno-miR-101a-3p
Mex3a	XM_017591394.1	NONRATG003723.2	NONRATT004656.2	0.0035	0.022	2	rno-miR-204-5p;rno-miR-101a-3p
Dhx58	XM_006247314.3	NONRATG003723.2	NONRATT004656.2	0.0035	0.022	2	rno-miR-204-5p;rno-miR-101a-3p
Ms4a6c	XM_008760282.2	NONRATG003723.2	NONRATT004656.2	0.0035	0.022	2	rno-miR-204-5p;rno-miR-101a-3p
Myo1f	NM_001108076.1	NONRATG003723.2	NONRATT004656.2	0.0035	0.022	2	rno-miR-204-5p;rno-miR-101a-3p
Spic	XM_006241223.3	NONRATG003723.2	NONRATT004656.2	0.0035	0.022	2	rno-miR-204-5p;rno-miR-101a-3p
Cd80	ENSRNOT00000089625	NONRATG003723.2	NONRATT004656.2	0.0035	0.022	2	rno-miR-204-5p;rno-miR-101a-3p
Nlrp12	XM_017588883.1	NONRATG003723.2	NONRATT004656.2	0.0035	0.022	2	rno-miR-204-5p;rno-miR-101a-3p
Grn	ENSRNOT00000028557	NONRATG003723.2	NONRATT004656.2	0.0035	0.022	2	rno-miR-204-5p;rno-miR-101a-3p
Adamts7	ENSRNOT00000068394	NONRATG003723.2	NONRATT004656.2	0.0035	0.022	2	rno-miR-204-5p;rno-miR-101a-3p
Vsir	XM_006256426.2	NONRATG003723.2	NONRATT004656.2	0.0035	0.022	2	rno-miR-204-5p;rno-miR-101a-3p
Fblim1	ENSRNOT00000045237	NONRATG003723.2	NONRATT004656.2	0.0023	0.0074	2	rno-miR-204-5p;rno-miR-101a-3p
Tnfrsf1b	ENSRNOT00000022478	NONRATG003723.2	NONRATT004656.2	0.0023	0.0074	2	rno-miR-204-5p;rno-miR-101a-3p
Slc6a12	ENSRNOT00000018821	NONRATG003723.2	NONRATT004656.2	0.0023	0.0074	2	rno-miR-204-5p;rno-miR-101a-3p
Clec5a	ENSRNOT00000081884	NONRATG003723.2	NONRATT004656.2	0.0023	0.0074	2	rno-miR-204-5p;rno-miR-101a-3p
Gpr141	ENSRNOT00000092193	NONRATG003723.2	NONRATT004656.2	0.0023	0.0074	2	rno-miR-204-5p;rno-miR-101a-3p
Tmem106a	ENSRNOT00000035523	NONRATG003723.2	NONRATT004656.2	0.0023	0.0074	2	rno-miR-204-5p;rno-miR-101a-3p
Itgax	XM_006230382.3	NONRATG003723.2	NONRATT004656.2	0.0023	0.0074	2	rno-miR-204-5p;rno-miR-101a-3p
Ptpn7	XM_006249820.3	LOC102546759	XR_355146.3	0.0004	0.044	2	rno-miR-181b-5p;rno-miR-101a-3p
Smc2	XM_006238165.3	LOC102546759	XR_355146.3	0.0003	0.022	2	rno-miR-181b-5p;rno-miR-101a-3p
Lrrc32	XM_006229746.3	LOC102546759	XR_355146.3	0.0003	0.022	2	rno-miR-181b-5p;rno-miR-101a-3p
Adra2b	ENSRNOT00000018584	LOC102546759	XR_355146.3	0.0003	0.022	2	rno-miR-181b-5p;rno-miR-101a-3p
Osmr	ENSRNOT00000040847	LOC102546759	XR_355146.3	0.0004	0.044	2	rno-miR-181b-5p;rno-miR-101a-3p
Lilra5	XM_008758989.2	LOC102546759	XR_355146.3	0.0004	0.044	2	rno-miR-181b-5p;rno-miR-101a-3p
Hgf	ENSRNOT00000009763	LOC102546759	XR_355146.3	0.0004	0.044	2	rno-miR-181b-5p;rno-miR-101a-3p
Gpc6	XM_003751533.4	LOC102546759	XR_355146.3	0.0004	0.044	2	rno-miR-181b-5p;rno-miR-101a-3p
Dclk1	ENSRNOT00000072110	LOC102546759	XR_355146.3	0.0004	0.044	2	rno-miR-181b-5p;rno-miR-101a-3p
Msr1	XM_006253207.2	LOC102546759	XR_355146.3	0.0004	0.044	2	rno-miR-181b-5p;rno-miR-101a-3p
Tlr9	ENSRNOT00000074194	LOC102546759	XR_355146.3	0.0004	0.044	2	rno-miR-181b-5p;rno-miR-101a-3p
Itgam	XM_006230214.3	LOC102546759	XR_355146.3	0.0004	0.044	2	rno-miR-181b-5p;rno-miR-101a-3p
Sapcd2	XM_008761607.2	LOC102546759	XR_355146.3	0.0004	0.044	2	rno-miR-181b-5p;rno-miR-101a-3p
Ccn4	ENSRNOT00000009673	LOC102546759	XR_355146.3	0.0003	0.022	2	rno-miR-181b-5p;rno-miR-101a-3p
Slfn13	XM_006247000.3	LOC102546759	XR_355146.3	0.0004	0.044	2	rno-miR-181b-5p;rno-miR-101a-3p
Rufy4	XM_006245288.3	LOC102546759	XR_355146.3	0.0004	0.044	2	rno-miR-181b-5p;rno-miR-101a-3p
Cdh11	XM_017601374.1	LOC102546759	XR_355146.3	0.0004	0.044	2	rno-miR-181b-5p;rno-miR-101a-3p
Trim30	XM_006229917.3	LOC102546759	XR_355146.3	0.0003	0.022	2	rno-miR-181b-5p;rno-miR-101a-3p
Adamts7	ENSRNOT00000068394	LOC102546759	XR_355146.3	0.0003	0.022	2	rno-miR-181b-5p;rno-miR-101a-3p
Vcan	ENSRNOT00000045532	LOC102546759	XR_355146.3	0.0003	0.022	2	rno-miR-181b-5p;rno-miR-101a-3p
Myo5a	ENSRNOT00000079535	LOC102546759	XR_355146.3	0.0003	0.022	2	rno-miR-181b-5p;rno-miR-101a-3p
Dusp13	XM_017599731.1	LOC102546759	XR_355146.3	0.0003	0.022	2	rno-miR-181b-5p;rno-miR-101a-3p
Vav3	ENSRNOT00000077883	LOC102546759	XR_355146.3	0.0003	0.022	2	rno-miR-181b-5p;rno-miR-101a-3p
Cpne8	XM_017595001.1	LOC102546759	XR_355146.3	0.0002	0.0074	2	rno-miR-181b-5p;rno-miR-101a-3p
Ccdc150	XM_017596449.1	LOC102546759	XR_355146.3	0.0002	0.0074	2	rno-miR-181b-5p;rno-miR-101a-3p
Cysltr1	XM_006257158.2	LOC102546759	XR_355146.3	0.0002	0.0074	2	rno-miR-181b-5p;rno-miR-101a-3p
Gask1b	ENSRNOT00000088686	LOC102546759	XR_355146.3	0.0002	0.0074	2	rno-miR-181b-5p;rno-miR-101a-3p
Slc39a6	ENSRNOT00000079381	LOC102546759	XR_355146.3	0.0002	0.0074	2	rno-miR-181b-5p;rno-miR-101a-3p
Map9	ENSRNOT00000017448	LOC102546759	XR_355146.3	0.0002	0.0074	2	rno-miR-181b-5p;rno-miR-101a-3p
AABR07006269.1	ENSRNOT00000072077	LOC102546759	XR_355146.3	0.0002	0.0074	2	rno-miR-181b-5p;rno-miR-101a-3p
Gpr132	XM_017594190.1	LOC102546759	XR_355146.3	0.0002	0.0074	2	rno-miR-181b-5p;rno-miR-101a-3p
Specc1	ENSRNOT00000080682	LOC102546759	XR_355146.3	0.0002	0.0074	2	rno-miR-181b-5p;rno-miR-101a-3p
Nusap1	XM_006234768.2	LOC102546759	XR_355146.3	0.0002	0.0074	2	rno-miR-181b-5p;rno-miR-101a-3p
Aspm	ENSRNOT00000016797	LOC102546759	XR_355146.3	0.0002	0.0074	2	rno-miR-181b-5p;rno-miR-101a-3p
Cd226	XM_006255029.3	LOC102546759	XR_355146.3	0.0002	0.0074	2	rno-miR-181b-5p;rno-miR-101a-3p
Cd226	XM_017600934.1	LOC102546759	XR_355146.3	0.0002	0.0074	2	rno-miR-181b-5p;rno-miR-101a-3p
Anln	XM_008766019.2	LOC102546759	XR_355146.3	0.0002	0.0074	2	rno-miR-181b-5p;rno-miR-101a-3p
Mcm10	ENSRNOT00000024178	LOC102546759	XR_355146.3	0.0002	0.0074	2	rno-miR-181b-5p;rno-miR-101a-3p
Adgre1	XM_006244280.3	LOC102546759	XR_355146.3	0.0002	0.0074	2	rno-miR-181b-5p;rno-miR-101a-3p
Abca1	XM_008763708.2	LOC102546759	XR_355146.3	0.0002	0.0074	2	rno-miR-181b-5p;rno-miR-101a-3p
Vwf	ENSRNOT00000026643	LOC102546759	XR_355146.3	0.0002	0.0074	2	rno-miR-181b-5p;rno-miR-101a-3p
Fbn1	XM_008762203.1	LOC102546759	XR_355146.3	0.0002	0.0074	2	rno-miR-181b-5p;rno-miR-101a-3p
Tifab	XM_008771443.2	LOC102546759	XR_355146.3	0.0002	0.0074	2	rno-miR-181b-5p;rno-miR-101a-3p
Cgas	ENSRNOT00000081544	LOC102546759	XR_355146.3	0.0002	0.0074	2	rno-miR-181b-5p;rno-miR-101a-3p
Poln	XM_017599500.1	LOC102546759	XR_355146.3	0.0002	0.0074	2	rno-miR-181b-5p;rno-miR-101a-3p
Homer3	XM_006252890.3	LOC102546759	XR_355146.3	0.0002	0.0074	2	rno-miR-181b-5p;rno-miR-101a-3p
Inpp4b	XM_017601165.1	LOC102546759	XR_355146.3	0.0002	0.0074	2	rno-miR-181b-5p;rno-miR-101a-3p
Ptpn7	XM_006249820.3	NONRATG017860.2	NONRATT021884.2	0.0002	0.0059	3	rno-miR-204-5p;rno-miR-181b-5p;rno-miR-101a-3p
Slfn13	XM_008768027.2	NONRATG017860.2	NONRATT021884.2	0.0004	0.029	3	rno-miR-204-5p;rno-miR-181b-5p;rno-miR-101a-3p
Slfn13	XM_008768032.2	NONRATG017860.2	NONRATT021884.2	0.0004	0.029	3	rno-miR-204-5p;rno-miR-181b-5p;rno-miR-101a-3p
Lilra5	XM_008758989.2	NONRATG017860.2	NONRATT021884.2	0.0002	0.0059	3	rno-miR-204-5p;rno-miR-181b-5p;rno-miR-101a-3p
Dclk1	ENSRNOT00000072110	NONRATG017860.2	NONRATT021884.2	0.0002	0.0059	3	rno-miR-204-5p;rno-miR-181b-5p;rno-miR-101a-3p
Msr1	XM_006253207.2	NONRATG017860.2	NONRATT021884.2	0.0002	0.0059	3	rno-miR-204-5p;rno-miR-181b-5p;rno-miR-101a-3p
Tlr9	ENSRNOT00000074194	NONRATG017860.2	NONRATT021884.2	0.0002	0.0059	3	rno-miR-204-5p;rno-miR-181b-5p;rno-miR-101a-3p
Sapcd2	XM_008761607.2	NONRATG017860.2	NONRATT021884.2	0.0002	0.0059	3	rno-miR-204-5p;rno-miR-181b-5p;rno-miR-101a-3p
Rufy4	XM_006245288.3	NONRATG017860.2	NONRATT021884.2	0.0002	0.0059	3	rno-miR-204-5p;rno-miR-181b-5p;rno-miR-101a-3p
Cdh11	XM_017601374.1	NONRATG017860.2	NONRATT021884.2	0.0002	0.0059	3	rno-miR-204-5p;rno-miR-181b-5p;rno-miR-101a-3p
Olr1584	XM_017598718.1	NONRATG017860.2	NONRATT021884.2	0.0004	0.029	3	rno-miR-204-5p;rno-miR-181b-5p;rno-miR-101a-3p
Slfn13	XM_008768031.2	NONRATG017860.2	NONRATT021884.2	0.0003	0.015	3	rno-miR-204-5p;rno-miR-181b-5p;rno-miR-101a-3p
Fn1	ENSRNOT00000019772	NONRATG017860.2	NONRATT021884.2	0.0004	0.029	3	rno-miR-204-5p;rno-miR-181b-5p;rno-miR-101a-3p
Ptprc	XM_006249910.2	NONRATG017860.2	NONRATT021884.2	0.0004	0.029	3	rno-miR-204-5p;rno-miR-181b-5p;rno-miR-101a-3p
Adamts7	ENSRNOT00000068394	NONRATG017860.2	NONRATT021884.2	0.0002	0.0015	3	rno-miR-204-5p;rno-miR-181b-5p;rno-miR-101a-3p
Vsir	XM_006256426.2	NONRATG017860.2	NONRATT021884.2	0.0002	0.0015	3	rno-miR-204-5p;rno-miR-181b-5p;rno-miR-101a-3p
Tnfrsf1b	ENSRNOT00000022478	NONRATG017860.2	NONRATT021884.2	0.0001	0.022	2	rno-miR-204-5p;rno-miR-101a-3p
Slc6a12	ENSRNOT00000018821	NONRATG017860.2	NONRATT021884.2	0.0001	0.022	2	rno-miR-204-5p;rno-miR-101a-3p
Clec5a	ENSRNOT00000081884	NONRATG017860.2	NONRATT021884.2	0.0001	0.022	2	rno-miR-204-5p;rno-miR-101a-3p
Gpr141	ENSRNOT00000092193	NONRATG017860.2	NONRATT021884.2	0.0001	0.022	2	rno-miR-204-5p;rno-miR-101a-3p
Tmem106a	ENSRNOT00000035523	NONRATG017860.2	NONRATT021884.2	0.0001	0.022	2	rno-miR-204-5p;rno-miR-101a-3p
Itgax	XM_006230382.3	NONRATG017860.2	NONRATT021884.2	0.0001	0.022	2	rno-miR-204-5p;rno-miR-101a-3p
Plin2	XM_008763778.1	NONRATG017860.2	NONRATT021884.2	0.0001	0.022	2	rno-miR-204-5p;rno-miR-181b-5p
Troap	XM_006257348.3	NONRATG017860.2	NONRATT021884.2	0.0001	0.022	2	rno-miR-204-5p;rno-miR-181b-5p
Myo1g	ENSRNOT00000092021	NONRATG017860.2	NONRATT021884.2	0.0001	0.022	2	rno-miR-204-5p;rno-miR-181b-5p
Gdf3	ENSRNOT00000041552	NONRATG017860.2	NONRATT021884.2	0.0001	0.022	2	rno-miR-204-5p;rno-miR-181b-5p
Fut7	ENSRNOT00000037169	NONRATG017860.2	NONRATT021884.2	0.0001	0.022	2	rno-miR-204-5p;rno-miR-181b-5p
Cthrc1	ENSRNOT00000006142	NONRATG017860.2	NONRATT021884.2	0.0001	0.022	2	rno-miR-204-5p;rno-miR-181b-5p
Sit1	ENSRNOT00000035040	NONRATG017860.2	NONRATT021884.2	0.0001	0.022	2	rno-miR-204-5p;rno-miR-181b-5p
Cpne8	XM_017595001.1	NONRATG017860.2	NONRATT021884.2	0.0001	0.022	2	rno-miR-181b-5p;rno-miR-101a-3p
Cysltr1	XM_006257158.2	NONRATG017860.2	NONRATT021884.2	0.0001	0.022	2	rno-miR-181b-5p;rno-miR-101a-3p
Gask1b	ENSRNOT00000088686	NONRATG017860.2	NONRATT021884.2	0.0001	0.022	2	rno-miR-181b-5p;rno-miR-101a-3p
Slc39a6	ENSRNOT00000079381	NONRATG017860.2	NONRATT021884.2	0.0001	0.022	2	rno-miR-181b-5p;rno-miR-101a-3p
Map9	ENSRNOT00000017448	NONRATG017860.2	NONRATT021884.2	0.0001	0.022	2	rno-miR-181b-5p;rno-miR-101a-3p
AABR07006269.1	ENSRNOT00000072077	NONRATG017860.2	NONRATT021884.2	0.0001	0.022	2	rno-miR-181b-5p;rno-miR-101a-3p
Gpr132	XM_017594190.1	NONRATG017860.2	NONRATT021884.2	0.0001	0.022	2	rno-miR-181b-5p;rno-miR-101a-3p
Specc1	ENSRNOT00000080682	NONRATG017860.2	NONRATT021884.2	0.0001	0.022	2	rno-miR-181b-5p;rno-miR-101a-3p
Nusap1	XM_006234768.2	NONRATG017860.2	NONRATT021884.2	0.0001	0.022	2	rno-miR-181b-5p;rno-miR-101a-3p
Aspm	ENSRNOT00000016797	NONRATG017860.2	NONRATT021884.2	0.0001	0.022	2	rno-miR-181b-5p;rno-miR-101a-3p
Cd226	XM_017600934.1	NONRATG017860.2	NONRATT021884.2	0.0001	0.022	2	rno-miR-181b-5p;rno-miR-101a-3p
Anln	XM_008766019.2	NONRATG017860.2	NONRATT021884.2	0.0001	0.022	2	rno-miR-181b-5p;rno-miR-101a-3p
Mcm10	ENSRNOT00000024178	NONRATG017860.2	NONRATT021884.2	0.0001	0.022	2	rno-miR-181b-5p;rno-miR-101a-3p
Adgre1	XM_006244280.3	NONRATG017860.2	NONRATT021884.2	0.0001	0.022	2	rno-miR-181b-5p;rno-miR-101a-3p
Abca1	XM_008763708.2	NONRATG017860.2	NONRATT021884.2	0.0001	0.022	2	rno-miR-181b-5p;rno-miR-101a-3p
Vwf	ENSRNOT00000026643	NONRATG017860.2	NONRATT021884.2	0.0001	0.022	2	rno-miR-181b-5p;rno-miR-101a-3p
Fbn1	XM_008762203.1	NONRATG017860.2	NONRATT021884.2	0.0001	0.022	2	rno-miR-181b-5p;rno-miR-101a-3p
Tifab	XM_008771443.2	NONRATG017860.2	NONRATT021884.2	0.0001	0.022	2	rno-miR-181b-5p;rno-miR-101a-3p
Cgas	ENSRNOT00000081544	NONRATG017860.2	NONRATT021884.2	0.0001	0.022	2	rno-miR-181b-5p;rno-miR-101a-3p
Fut7	ENSRNOT00000081798	NONRATG017860.2	NONRATT021884.2	0.0001	0.022	2	rno-miR-204-5p;rno-miR-181b-5p
Tbxas1	XM_008762760.1	NONRATG017860.2	NONRATT021884.2	0.0001	0.022	2	rno-miR-204-5p;rno-miR-181b-5p
Cd6	XM_008760218.2	NONRATG017860.2	NONRATT021884.2	0.0001	0.022	2	rno-miR-204-5p;rno-miR-181b-5p
Tlr7	XM_006256842.3	NONRATG017860.2	NONRATT021884.2	0.0003	0.015	3	rno-miR-204-5p;rno-miR-181b-5p;rno-miR-101a-3p
Anlnl1	XM_017600777.1	NONRATG017860.2	NONRATT021884.2	0.0003	0.015	3	rno-miR-204-5p;rno-miR-181b-5p;rno-miR-101a-3p
Poln	XM_017599500.1	NONRATG017860.2	NONRATT021884.2	0.0001	0.022	2	rno-miR-181b-5p;rno-miR-101a-3p
Homer3	XM_006252890.3	NONRATG017860.2	NONRATT021884.2	0.0001	0.022	2	rno-miR-181b-5p;rno-miR-101a-3p
Inpp4b	XM_017601165.1	NONRATG017860.2	NONRATT021884.2	0.0001	0.022	2	rno-miR-181b-5p;rno-miR-101a-3p
Ptpn7	XM_006249820.3	NONRATG016322.2	NONRATT019992.2	0.0002	0.044	2	rno-miR-181b-5p;rno-miR-101a-3p
Loxl2	ENSRNOT00000085237	NONRATG016322.2	NONRATT019992.2	0.0002	0.022	2	rno-miR-181b-5p;rno-miR-101a-3p
Osmr	ENSRNOT00000040847	NONRATG016322.2	NONRATT019992.2	0.0002	0.044	2	rno-miR-181b-5p;rno-miR-101a-3p
Lilra5	XM_008758989.2	NONRATG016322.2	NONRATT019992.2	0.0002	0.044	2	rno-miR-181b-5p;rno-miR-101a-3p
Gpc6	XM_003751533.4	NONRATG016322.2	NONRATT019992.2	0.0002	0.044	2	rno-miR-181b-5p;rno-miR-101a-3p
Col16a1	XM_006238953.3	NONRATG016322.2	NONRATT019992.2	0.0002	0.044	2	rno-miR-181b-5p;rno-miR-101a-3p
Dclk1	ENSRNOT00000072110	NONRATG016322.2	NONRATT019992.2	0.0002	0.044	2	rno-miR-181b-5p;rno-miR-101a-3p
Msr1	XM_006253207.2	NONRATG016322.2	NONRATT019992.2	0.0002	0.044	2	rno-miR-181b-5p;rno-miR-101a-3p
Tlr9	ENSRNOT00000074194	NONRATG016322.2	NONRATT019992.2	0.0002	0.044	2	rno-miR-181b-5p;rno-miR-101a-3p
Itgam	XM_006230214.3	NONRATG016322.2	NONRATT019992.2	0.0002	0.044	2	rno-miR-181b-5p;rno-miR-101a-3p
Sapcd2	XM_008761607.2	NONRATG016322.2	NONRATT019992.2	0.0002	0.044	2	rno-miR-181b-5p;rno-miR-101a-3p
Ccn4	ENSRNOT00000009673	NONRATG016322.2	NONRATT019992.2	0.0002	0.022	2	rno-miR-181b-5p;rno-miR-101a-3p
Gpnmb	ENSRNOT00000011945	NONRATG016322.2	NONRATT019992.2	0.0002	0.022	2	rno-miR-181b-5p;rno-miR-101a-3p
Rufy4	XM_006245288.3	NONRATG016322.2	NONRATT019992.2	0.0002	0.044	2	rno-miR-181b-5p;rno-miR-101a-3p
Tacc3	XM_006251329.2	NONRATG016322.2	NONRATT019992.2	0.0002	0.022	2	rno-miR-181b-5p;rno-miR-101a-3p
Trim30	XM_006229917.3	NONRATG016322.2	NONRATT019992.2	0.0002	0.022	2	rno-miR-181b-5p;rno-miR-101a-3p
Tacc3	XM_017599317.1	NONRATG016322.2	NONRATT019992.2	0.0002	0.022	2	rno-miR-181b-5p;rno-miR-101a-3p
Vsir	XM_006256426.2	NONRATG016322.2	NONRATT019992.2	0.0002	0.022	2	rno-miR-181b-5p;rno-miR-101a-3p
Vcan	ENSRNOT00000045532	NONRATG016322.2	NONRATT019992.2	0.0002	0.022	2	rno-miR-181b-5p;rno-miR-101a-3p
Dusp13	XM_017599731.1	NONRATG016322.2	NONRATT019992.2	0.0002	0.022	2	rno-miR-181b-5p;rno-miR-101a-3p
AABR07006269.1	ENSRNOT00000072077	NONRATG016322.2	NONRATT019992.2	0.0001	0.0074	2	rno-miR-181b-5p;rno-miR-101a-3p
Anln	XM_008766019.2	NONRATG016322.2	NONRATT019992.2	0.0001	0.0074	2	rno-miR-181b-5p;rno-miR-101a-3p
Tifab	XM_008771443.2	NONRATG016322.2	NONRATT019992.2	0.0001	0.0074	2	rno-miR-181b-5p;rno-miR-101a-3p
Homer3	XM_006252890.3	NONRATG016322.2	NONRATT019992.2	0.0001	0.0074	2	rno-miR-181b-5p;rno-miR-101a-3p
Card11	XM_017598590.1	Slc11a1	ENSRNOT00000080961	0.0105	0.044	2	rno-miR-204-5p;rno-miR-375-3p
Pou2f2	ENSRNOT00000087572	Slc11a1	ENSRNOT00000080961	0.0105	0.044	2	rno-miR-204-5p;rno-miR-375-3p
Trpv2	NM_001270797.1	Slc11a1	ENSRNOT00000080961	0.0105	0.044	2	rno-miR-204-5p;rno-miR-375-3p
Oplah	XM_006241773.3	Slc11a1	ENSRNOT00000080961	0.0105	0.044	2	rno-miR-204-5p;rno-miR-375-3p
Col5a1	XM_006233873.3	Slc11a1	ENSRNOT00000080961	0.0105	0.044	2	rno-miR-204-5p;rno-miR-375-3p
Syk	ENSRNOT00000041726	Slc11a1	ENSRNOT00000080961	0.0105	0.044	2	rno-miR-204-5p;rno-miR-375-3p
C5ar2	XM_006228352.3	Slc11a1	ENSRNOT00000080961	0.0105	0.044	2	rno-miR-204-5p;rno-miR-375-3p
C6	XM_008760750.2	Slc11a1	ENSRNOT00000080961	0.0105	0.044	2	rno-miR-204-5p;rno-miR-375-3p
Vcan	ENSRNOT00000063821	Slc11a1	ENSRNOT00000080961	0.0105	0.044	2	rno-miR-204-5p;rno-miR-375-3p
Slc15a3	XM_017588784.1	Slc11a1	ENSRNOT00000080961	0.0079	0.022	2	rno-miR-204-5p;rno-miR-375-3p
Pvr	ENSRNOT00000064305	Slc11a1	ENSRNOT00000080961	0.0079	0.022	2	rno-miR-204-5p;rno-miR-375-3p
Myh3	ENSRNOT00000004147	Slc11a1	ENSRNOT00000080961	0.0079	0.022	2	rno-miR-204-5p;rno-miR-375-3p
Olr1	ENSRNOT00000086390	Slc11a1	ENSRNOT00000080961	0.0079	0.022	2	rno-miR-204-5p;rno-miR-375-3p
Olfml2b	XM_006250219.2	Slc11a1	ENSRNOT00000080961	0.0079	0.022	2	rno-miR-204-5p;rno-miR-375-3p
Csf2rb	ENSRNOT00000000203	Slc11a1	ENSRNOT00000080961	0.0079	0.022	2	rno-miR-204-5p;rno-miR-375-3p
Rai14	XM_006232064.3	Slc11a1	ENSRNOT00000080961	0.0079	0.022	2	rno-miR-204-5p;rno-miR-375-3p
Fcgr2a	XM_006250305.3	Slc11a1	ENSRNOT00000080961	0.0053	0.0074	2	rno-miR-204-5p;rno-miR-375-3p
Rab44	XM_017601867.1	Slc11a1	ENSRNOT00000080961	0.0053	0.0074	2	rno-miR-204-5p;rno-miR-375-3p
Tf	ENSRNOT00000045628	Slc11a1	ENSRNOT00000080961	0.0053	0.0074	2	rno-miR-204-5p;rno-miR-375-3p
Csrp3	XM_006229237.2	Slc11a1	ENSRNOT00000080961	0.0053	0.0074	2	rno-miR-204-5p;rno-miR-375-3p
Csrp3	ENSRNOT00000092211	Slc11a1	ENSRNOT00000080961	0.0053	0.0074	2	rno-miR-204-5p;rno-miR-375-3p
Card11	XM_017598590.1	NONRATG021195.2	NONRATT026004.2	0.0032	0.044	2	rno-miR-181b-5p;rno-miR-375-3p
Oplah	XM_006241773.3	NONRATG021195.2	NONRATT026004.2	0.0032	0.044	2	rno-miR-181b-5p;rno-miR-375-3p
C6	XM_008760750.2	NONRATG021195.2	NONRATT026004.2	0.0032	0.044	2	rno-miR-181b-5p;rno-miR-375-3p
Vcan	ENSRNOT00000063821	NONRATG021195.2	NONRATT026004.2	0.0032	0.044	2	rno-miR-181b-5p;rno-miR-375-3p
Rai14	XM_006232064.3	NONRATG021195.2	NONRATT026004.2	0.0024	0.022	2	rno-miR-181b-5p;rno-miR-375-3p
Inhba	XM_008771712.2	NONRATG021195.2	NONRATT026004.2	0.0032	0.044	2	rno-miR-181b-5p;rno-miR-375-3p
Ptpre	XM_006230449.3	NONRATG021195.2	NONRATT026004.2	0.0032	0.044	2	rno-miR-181b-5p;rno-miR-375-3p
Msr1	ENSRNOT00000017339	NONRATG021195.2	NONRATT026004.2	0.0024	0.022	2	rno-miR-181b-5p;rno-miR-375-3p
Vcan	ENSRNOT00000045532	NONRATG021195.2	NONRATT026004.2	0.0024	0.022	2	rno-miR-181b-5p;rno-miR-375-3p
Kntc1	ENSRNOT00000063990	NONRATG021195.2	NONRATT026004.2	0.0024	0.022	2	rno-miR-181b-5p;rno-miR-375-3p
Myo5a	ENSRNOT00000079535	NONRATG021195.2	NONRATT026004.2	0.0024	0.022	2	rno-miR-181b-5p;rno-miR-375-3p
Panx1	ENSRNOT00000013577	NONRATG021195.2	NONRATT026004.2	0.0016	0.0074	2	rno-miR-181b-5p;rno-miR-375-3p
Map4k4	XM_017596346.1	NONRATG021195.2	NONRATT026004.2	0.0016	0.0074	2	rno-miR-181b-5p;rno-miR-375-3p
Cd4	XM_006237333.3	NONRATG021195.2	NONRATT026004.2	0.0016	0.0074	2	rno-miR-181b-5p;rno-miR-375-3p
Card11	XM_017598590.1	NONRATG015620.2	NONRATT019143.2	0.0009	0.044	2	rno-miR-204-5p;rno-miR-375-3p
Pou2f2	ENSRNOT00000087572	NONRATG015620.2	NONRATT019143.2	0.0009	0.044	2	rno-miR-204-5p;rno-miR-375-3p
Trpv2	NM_001270797.1	NONRATG015620.2	NONRATT019143.2	0.0009	0.044	2	rno-miR-204-5p;rno-miR-375-3p
Oplah	XM_006241773.3	NONRATG015620.2	NONRATT019143.2	0.0009	0.044	2	rno-miR-204-5p;rno-miR-375-3p
Col5a1	XM_006233873.3	NONRATG015620.2	NONRATT019143.2	0.0009	0.044	2	rno-miR-204-5p;rno-miR-375-3p
Syk	ENSRNOT00000041726	NONRATG015620.2	NONRATT019143.2	0.0009	0.044	2	rno-miR-204-5p;rno-miR-375-3p
C5ar2	XM_006228352.3	NONRATG015620.2	NONRATT019143.2	0.0009	0.044	2	rno-miR-204-5p;rno-miR-375-3p
C6	XM_008760750.2	NONRATG015620.2	NONRATT019143.2	0.0009	0.044	2	rno-miR-204-5p;rno-miR-375-3p
Vcan	ENSRNOT00000063821	NONRATG015620.2	NONRATT019143.2	0.0009	0.044	2	rno-miR-204-5p;rno-miR-375-3p
Slc15a3	XM_017588784.1	NONRATG015620.2	NONRATT019143.2	0.0007	0.022	2	rno-miR-204-5p;rno-miR-375-3p
Pvr	ENSRNOT00000064305	NONRATG015620.2	NONRATT019143.2	0.0007	0.022	2	rno-miR-204-5p;rno-miR-375-3p
Myh3	ENSRNOT00000004147	NONRATG015620.2	NONRATT019143.2	0.0007	0.022	2	rno-miR-204-5p;rno-miR-375-3p
Olr1	ENSRNOT00000086390	NONRATG015620.2	NONRATT019143.2	0.0007	0.022	2	rno-miR-204-5p;rno-miR-375-3p
Olfml2b	XM_006250219.2	NONRATG015620.2	NONRATT019143.2	0.0007	0.022	2	rno-miR-204-5p;rno-miR-375-3p
Csf2rb	ENSRNOT00000000203	NONRATG015620.2	NONRATT019143.2	0.0007	0.022	2	rno-miR-204-5p;rno-miR-375-3p
Rai14	XM_006232064.3	NONRATG015620.2	NONRATT019143.2	0.0007	0.022	2	rno-miR-204-5p;rno-miR-375-3p
Fcgr2a	XM_006250305.3	NONRATG015620.2	NONRATT019143.2	0.0005	0.0074	2	rno-miR-204-5p;rno-miR-375-3p
Rab44	XM_017601867.1	NONRATG015620.2	NONRATT019143.2	0.0005	0.0074	2	rno-miR-204-5p;rno-miR-375-3p
Tf	ENSRNOT00000045628	NONRATG015620.2	NONRATT019143.2	0.0005	0.0074	2	rno-miR-204-5p;rno-miR-375-3p
Csrp3	XM_006229237.2	NONRATG015620.2	NONRATT019143.2	0.0005	0.0074	2	rno-miR-204-5p;rno-miR-375-3p
Csrp3	ENSRNOT00000092211	NONRATG015620.2	NONRATT019143.2	0.0005	0.0074	2	rno-miR-204-5p;rno-miR-375-3p
Card11	XM_017598590.1	NONRATG017808.2	NONRATT021821.2	0.0006	0.044	2	rno-miR-204-5p;rno-miR-375-3p
Pou2f2	ENSRNOT00000087572	NONRATG017808.2	NONRATT021821.2	0.0006	0.044	2	rno-miR-204-5p;rno-miR-375-3p
Trpv2	NM_001270797.1	NONRATG017808.2	NONRATT021821.2	0.0006	0.044	2	rno-miR-204-5p;rno-miR-375-3p
Oplah	XM_006241773.3	NONRATG017808.2	NONRATT021821.2	0.0006	0.044	2	rno-miR-204-5p;rno-miR-375-3p
Col5a1	XM_006233873.3	NONRATG017808.2	NONRATT021821.2	0.0006	0.044	2	rno-miR-204-5p;rno-miR-375-3p
Syk	ENSRNOT00000041726	NONRATG017808.2	NONRATT021821.2	0.0006	0.044	2	rno-miR-204-5p;rno-miR-375-3p
C5ar2	XM_006228352.3	NONRATG017808.2	NONRATT021821.2	0.0006	0.044	2	rno-miR-204-5p;rno-miR-375-3p
C6	XM_008760750.2	NONRATG017808.2	NONRATT021821.2	0.0006	0.044	2	rno-miR-204-5p;rno-miR-375-3p
Vcan	ENSRNOT00000063821	NONRATG017808.2	NONRATT021821.2	0.0006	0.044	2	rno-miR-204-5p;rno-miR-375-3p
Slc15a3	XM_017588784.1	NONRATG017808.2	NONRATT021821.2	0.0004	0.022	2	rno-miR-204-5p;rno-miR-375-3p
Pvr	ENSRNOT00000064305	NONRATG017808.2	NONRATT021821.2	0.0004	0.022	2	rno-miR-204-5p;rno-miR-375-3p
Myh3	ENSRNOT00000004147	NONRATG017808.2	NONRATT021821.2	0.0004	0.022	2	rno-miR-204-5p;rno-miR-375-3p
Olr1	ENSRNOT00000086390	NONRATG017808.2	NONRATT021821.2	0.0004	0.022	2	rno-miR-204-5p;rno-miR-375-3p
Olfml2b	XM_006250219.2	NONRATG017808.2	NONRATT021821.2	0.0004	0.022	2	rno-miR-204-5p;rno-miR-375-3p
Csf2rb	ENSRNOT00000000203	NONRATG017808.2	NONRATT021821.2	0.0004	0.022	2	rno-miR-204-5p;rno-miR-375-3p
Rai14	XM_006232064.3	NONRATG017808.2	NONRATT021821.2	0.0004	0.022	2	rno-miR-204-5p;rno-miR-375-3p
Fcgr2a	XM_006250305.3	NONRATG017808.2	NONRATT021821.2	0.0003	0.0074	2	rno-miR-204-5p;rno-miR-375-3p
Rab44	XM_017601867.1	NONRATG017808.2	NONRATT021821.2	0.0003	0.0074	2	rno-miR-204-5p;rno-miR-375-3p
Tf	ENSRNOT00000045628	NONRATG017808.2	NONRATT021821.2	0.0003	0.0074	2	rno-miR-204-5p;rno-miR-375-3p
Csrp3	XM_006229237.2	NONRATG017808.2	NONRATT021821.2	0.0003	0.0074	2	rno-miR-204-5p;rno-miR-375-3p
Csrp3	ENSRNOT00000092211	NONRATG017808.2	NONRATT021821.2	0.0003	0.0074	2	rno-miR-204-5p;rno-miR-375-3p
Card11	XM_017598590.1	Zeb2os	NR_132636.1	0.0006	0.044	2	rno-miR-204-5p;rno-miR-375-3p
Pou2f2	ENSRNOT00000087572	Zeb2os	NR_132636.1	0.0006	0.044	2	rno-miR-204-5p;rno-miR-375-3p
Trpv2	NM_001270797.1	Zeb2os	NR_132636.1	0.0006	0.044	2	rno-miR-204-5p;rno-miR-375-3p
Oplah	XM_006241773.3	Zeb2os	NR_132636.1	0.0006	0.044	2	rno-miR-204-5p;rno-miR-375-3p
Col5a1	XM_006233873.3	Zeb2os	NR_132636.1	0.0006	0.044	2	rno-miR-204-5p;rno-miR-375-3p
Syk	ENSRNOT00000041726	Zeb2os	NR_132636.1	0.0006	0.044	2	rno-miR-204-5p;rno-miR-375-3p
C5ar2	XM_006228352.3	Zeb2os	NR_132636.1	0.0006	0.044	2	rno-miR-204-5p;rno-miR-375-3p
C6	XM_008760750.2	Zeb2os	NR_132636.1	0.0006	0.044	2	rno-miR-204-5p;rno-miR-375-3p
Vcan	ENSRNOT00000063821	Zeb2os	NR_132636.1	0.0006	0.044	2	rno-miR-204-5p;rno-miR-375-3p
Pvr	ENSRNOT00000064305	Zeb2os	NR_132636.1	0.0005	0.022	2	rno-miR-204-5p;rno-miR-375-3p
Myh3	ENSRNOT00000004147	Zeb2os	NR_132636.1	0.0005	0.022	2	rno-miR-204-5p;rno-miR-375-3p
Olr1	ENSRNOT00000086390	Zeb2os	NR_132636.1	0.0005	0.022	2	rno-miR-204-5p;rno-miR-375-3p
Olfml2b	XM_006250219.2	Zeb2os	NR_132636.1	0.0005	0.022	2	rno-miR-204-5p;rno-miR-375-3p
Csf2rb	ENSRNOT00000000203	Zeb2os	NR_132636.1	0.0005	0.022	2	rno-miR-204-5p;rno-miR-375-3p
Rai14	XM_006232064.3	Zeb2os	NR_132636.1	0.0005	0.022	2	rno-miR-204-5p;rno-miR-375-3p
Fcgr2a	XM_006250305.3	Zeb2os	NR_132636.1	0.0003	0.0074	2	rno-miR-204-5p;rno-miR-375-3p
Rab44	XM_017601867.1	Zeb2os	NR_132636.1	0.0003	0.0074	2	rno-miR-204-5p;rno-miR-375-3p
Tf	ENSRNOT00000045628	Zeb2os	NR_132636.1	0.0003	0.0074	2	rno-miR-204-5p;rno-miR-375-3p
Csrp3	XM_006229237.2	Zeb2os	NR_132636.1	0.0003	0.0074	2	rno-miR-204-5p;rno-miR-375-3p
Csrp3	ENSRNOT00000092211	Zeb2os	NR_132636.1	0.0003	0.0074	2	rno-miR-204-5p;rno-miR-375-3p
Mpped2	XM_017591904.1	LOC108350078	XR_001836848.1	0.0079	0.044	2	rno-miR-223-3p;rno-miR-20a-5p
Enpp2	NM_057104.2	LOC108350078	XR_001836848.1	0.0079	0.044	2	rno-miR-223-3p;rno-miR-20a-5p
Atp1b2	XM_006246580.3	LOC108350078	XR_001836848.1	0.0059	0.022	2	rno-miR-223-3p;rno-miR-20a-5p
Sult1a1	ENSRNOT00000026186	LOC108350078	XR_001836848.1	0.0059	0.022	2	rno-miR-223-3p;rno-miR-20a-5p
RGD1307461	ENSRNOT00000084120	LOC108350078	XR_001836848.1	0.0059	0.022	2	rno-miR-223-3p;rno-miR-20a-5p
Ero1b	XM_008771876.2	LOC108350078	XR_001836848.1	0.0059	0.022	2	rno-miR-223-3p;rno-miR-20a-5p
Enpp2	ENSRNOT00000051139	LOC108350078	XR_001836848.1	0.0059	0.022	2	rno-miR-223-3p;rno-miR-20a-5p
Dach2	XM_017602349.1	LOC108350078	XR_001836848.1	0.0059	0.022	2	rno-miR-223-3p;rno-miR-20a-5p
Hlf	XM_006247136.2	LOC108350078	XR_001836848.1	0.0059	0.022	2	rno-miR-223-3p;rno-miR-20a-5p
Ranbp17	ENSRNOT00000059895	LOC108350078	XR_001836848.1	0.0059	0.022	2	rno-miR-223-3p;rno-miR-20a-5p
Phka1	XM_006257101.3	LOC108350078	XR_001836848.1	0.0059	0.022	2	rno-miR-223-3p;rno-miR-20a-5p
Osbpl6	XM_008761905.2	LOC108350078	XR_001836848.1	0.0059	0.022	2	rno-miR-223-3p;rno-miR-20a-5p
Mgat4a	XM_006244840.3	LOC108350078	XR_001836848.1	0.0059	0.022	2	rno-miR-223-3p;rno-miR-20a-5p
Ero1b	ENSRNOT00000085669	LOC108350078	XR_001836848.1	0.0059	0.022	2	rno-miR-223-3p;rno-miR-20a-5p
Pik3c2g	XM_017592400.1	LOC108350078	XR_001836848.1	0.004	0.0074	2	rno-miR-223-3p;rno-miR-20a-5p
Mme	XM_017590629.1	LOC108350078	XR_001836848.1	0.004	0.0074	2	rno-miR-223-3p;rno-miR-20a-5p
Eaf2	XM_008768708.2	LOC108350078	XR_001836848.1	0.004	0.0074	2	rno-miR-223-3p;rno-miR-20a-5p
Stk39	ENSRNOT00000037133	LOC108350078	XR_001836848.1	0.004	0.0074	2	rno-miR-223-3p;rno-miR-20a-5p
Muc15	XM_008762108.2	LOC108350078	XR_001836848.1	0.004	0.0074	2	rno-miR-223-3p;rno-miR-20a-5p
Ugt8	XM_017591052.1	LOC108350078	XR_001836848.1	0.004	0.0074	2	rno-miR-223-3p;rno-miR-20a-5p
Mpped2	XM_017591904.1	NONRATG018315.2	NONRATT022429.2	0.0064	0.044	2	rno-miR-223-3p;rno-miR-21-5p
Nt5c1a	XM_017593399.1	NONRATG018315.2	NONRATT022429.2	0.0064	0.044	2	rno-miR-223-3p;rno-miR-21-5p
Ero1b	XM_008771876.2	NONRATG018315.2	NONRATT022429.2	0.0048	0.022	2	rno-miR-223-3p;rno-miR-21-5p
Hlf	XM_006247136.2	NONRATG018315.2	NONRATT022429.2	0.0048	0.022	2	rno-miR-223-3p;rno-miR-21-5p
Phka1	XM_006257101.3	NONRATG018315.2	NONRATT022429.2	0.0048	0.022	2	rno-miR-223-3p;rno-miR-21-5p
Ero1b	ENSRNOT00000085669	NONRATG018315.2	NONRATT022429.2	0.0048	0.022	2	rno-miR-223-3p;rno-miR-21-5p
Cpvl	ENSRNOT00000085812	NONRATG018315.2	NONRATT022429.2	0.0048	0.022	2	rno-miR-223-3p;rno-miR-21-5p
Dapl1	XM_008761859.2	NONRATG018315.2	NONRATT022429.2	0.0048	0.022	2	rno-miR-223-3p;rno-miR-21-5p
Kcnk2	XM_006250434.3	NONRATG018315.2	NONRATT022429.2	0.0048	0.022	2	rno-miR-223-3p;rno-miR-21-5p
Myh2	ENSRNOT00000045718	NONRATG018315.2	NONRATT022429.2	0.0048	0.022	2	rno-miR-223-3p;rno-miR-21-5p
Tox3	XM_006255189.2	NONRATG018315.2	NONRATT022429.2	0.0032	0.0074	2	rno-miR-223-3p;rno-miR-21-5p
Gpr155	XM_006234354.3	NONRATG018315.2	NONRATT022429.2	0.0032	0.0074	2	rno-miR-223-3p;rno-miR-21-5p
Mpped2	XM_017591904.1	Ace	ENSRNOT00000092961	0.0029	0.044	2	rno-miR-223-3p;rno-miR-188-5p
Enpp2	NM_057104.2	Ace	ENSRNOT00000092961	0.0029	0.044	2	rno-miR-223-3p;rno-miR-188-5p
B3galt5	XM_017597929.1	Ace	ENSRNOT00000092961	0.0029	0.044	2	rno-miR-223-3p;rno-miR-188-5p
Enpp2	ENSRNOT00000051139	Ace	ENSRNOT00000092961	0.0022	0.022	2	rno-miR-223-3p;rno-miR-188-5p
Mgat4a	XM_006244840.3	Ace	ENSRNOT00000092961	0.0022	0.022	2	rno-miR-223-3p;rno-miR-188-5p
Cpvl	ENSRNOT00000085812	Ace	ENSRNOT00000092961	0.0022	0.022	2	rno-miR-223-3p;rno-miR-188-5p
RGD1310935	XM_017598116.1	Ace	ENSRNOT00000092961	0.0022	0.022	2	rno-miR-223-3p;rno-miR-188-5p
Plppr4	ENSRNOT00000022625	Ace	ENSRNOT00000092961	0.0029	0.044	2	rno-miR-223-3p;rno-miR-188-5p
Ace	ENSRNOT00000010627	Ace	ENSRNOT00000092961	0.0022	0.022	2	rno-miR-223-3p;rno-miR-188-5p
Notum	XM_006247887.3	Ace	ENSRNOT00000092961	0.0022	0.022	2	rno-miR-223-3p;rno-miR-188-5p
Pitx1	ENSRNOT00000015307	Ace	ENSRNOT00000092961	0.0015	0.0074	2	rno-miR-223-3p;rno-miR-188-5p
Cmah	XM_017600605.1	Ace	ENSRNOT00000092961	0.0015	0.0074	2	rno-miR-223-3p;rno-miR-188-5p
Fam3d	XM_008770502.2	Ace	ENSRNOT00000092961	0.0015	0.0074	2	rno-miR-223-3p;rno-miR-188-5p
Ano1	XM_017589235.1	Ace	ENSRNOT00000092961	0.0015	0.0074	2	rno-miR-223-3p;rno-miR-188-5p
Scg2	XM_008767195.2	Ace	ENSRNOT00000092961	0.0015	0.0074	2	rno-miR-223-3p;rno-miR-188-5p
Scg2	ENSRNOT00000020219	Ace	ENSRNOT00000092961	0.0015	0.0074	2	rno-miR-223-3p;rno-miR-188-5p
Mpped2	XM_017591904.1	NONRATG012522.2	NONRATT015325.2	0.0011	0.044	2	rno-miR-223-3p;rno-miR-20a-5p
Enpp2	NM_057104.2	NONRATG012522.2	NONRATT015325.2	0.0011	0.044	2	rno-miR-223-3p;rno-miR-20a-5p
Atp1b2	XM_006246580.3	NONRATG012522.2	NONRATT015325.2	0.0008	0.022	2	rno-miR-223-3p;rno-miR-20a-5p
Sult1a1	ENSRNOT00000026186	NONRATG012522.2	NONRATT015325.2	0.0008	0.022	2	rno-miR-223-3p;rno-miR-20a-5p
RGD1307461	ENSRNOT00000084120	NONRATG012522.2	NONRATT015325.2	0.0008	0.022	2	rno-miR-223-3p;rno-miR-20a-5p
Ero1b	XM_008771876.2	NONRATG012522.2	NONRATT015325.2	0.0008	0.022	2	rno-miR-223-3p;rno-miR-20a-5p
Enpp2	ENSRNOT00000051139	NONRATG012522.2	NONRATT015325.2	0.0008	0.022	2	rno-miR-223-3p;rno-miR-20a-5p
Dach2	XM_017602349.1	NONRATG012522.2	NONRATT015325.2	0.0008	0.022	2	rno-miR-223-3p;rno-miR-20a-5p
Ranbp17	ENSRNOT00000059895	NONRATG012522.2	NONRATT015325.2	0.0008	0.022	2	rno-miR-223-3p;rno-miR-20a-5p
Phka1	XM_006257101.3	NONRATG012522.2	NONRATT015325.2	0.0008	0.022	2	rno-miR-223-3p;rno-miR-20a-5p
Osbpl6	XM_008761905.2	NONRATG012522.2	NONRATT015325.2	0.0008	0.022	2	rno-miR-223-3p;rno-miR-20a-5p
Mgat4a	XM_006244840.3	NONRATG012522.2	NONRATT015325.2	0.0008	0.022	2	rno-miR-223-3p;rno-miR-20a-5p
Ero1b	ENSRNOT00000085669	NONRATG012522.2	NONRATT015325.2	0.0008	0.022	2	rno-miR-223-3p;rno-miR-20a-5p
Mme	XM_017590629.1	NONRATG012522.2	NONRATT015325.2	0.0006	0.0074	2	rno-miR-223-3p;rno-miR-20a-5p
Eaf2	XM_008768708.2	NONRATG012522.2	NONRATT015325.2	0.0006	0.0074	2	rno-miR-223-3p;rno-miR-20a-5p
Muc15	XM_008762108.2	NONRATG012522.2	NONRATT015325.2	0.0006	0.0074	2	rno-miR-223-3p;rno-miR-20a-5p
Ugt8	XM_017591052.1	NONRATG012522.2	NONRATT015325.2	0.0006	0.0074	2	rno-miR-223-3p;rno-miR-20a-5p
Mpped2	XM_017591904.1	NONRATG023267.2	NONRATT028571.2	0.0007	0.044	2	rno-miR-20a-5p;rno-miR-21-5p
Gna14	XM_017589265.1	NONRATG023267.2	NONRATT028571.2	0.0005	0.022	2	rno-miR-20a-5p;rno-miR-21-5p
Ero1b	XM_008771876.2	NONRATG023267.2	NONRATT028571.2	0.0005	0.022	2	rno-miR-20a-5p;rno-miR-21-5p
Hlf	XM_006247136.2	NONRATG023267.2	NONRATT028571.2	0.0005	0.022	2	rno-miR-20a-5p;rno-miR-21-5p
Phka1	XM_006257101.3	NONRATG023267.2	NONRATT028571.2	0.0005	0.022	2	rno-miR-20a-5p;rno-miR-21-5p
Ero1b	ENSRNOT00000085669	NONRATG023267.2	NONRATT028571.2	0.0005	0.022	2	rno-miR-20a-5p;rno-miR-21-5p
Acat1	ENSRNOT00000010573	NONRATG023267.2	NONRATT028571.2	0.0004	0.0074	2	rno-miR-20a-5p;rno-miR-21-5p
Pnpla3	XM_017594995.1	NONRATG023267.2	NONRATT028571.2	0.0004	0.0074	2	rno-miR-20a-5p;rno-miR-21-5p
Txlnb	ENSRNOT00000089066	NONRATG023267.2	NONRATT028571.2	0.0005	0.022	2	rno-miR-20a-5p;rno-miR-21-5p
Mpped2	XM_017591904.1	NONRATG024552.2	NONRATT030125.2	0.0005	0.044	2	rno-miR-188-5p;rno-miR-20a-5p
Enpp2	NM_057104.2	NONRATG024552.2	NONRATT030125.2	0.0005	0.044	2	rno-miR-188-5p;rno-miR-20a-5p
Gsn	XM_017591662.1	NONRATG024552.2	NONRATT030125.2	0.0005	0.044	2	rno-miR-188-5p;rno-miR-20a-5p
Mgat4a	XM_006244840.3	NONRATG024552.2	NONRATT030125.2	0.0004	0.022	2	rno-miR-188-5p;rno-miR-20a-5p
Capn8	ENSRNOT00000004649	NONRATG024552.2	NONRATT030125.2	0.0004	0.022	2	rno-miR-188-5p;rno-miR-20a-5p
Rhpn2	XM_006228887.3	NONRATG024552.2	NONRATT030125.2	0.0004	0.022	2	rno-miR-188-5p;rno-miR-20a-5p
Capn8	ENSRNOT00000067005	NONRATG024552.2	NONRATT030125.2	0.0004	0.022	2	rno-miR-188-5p;rno-miR-20a-5p
Rhpn2	ENSRNOT00000016148	NONRATG024552.2	NONRATT030125.2	0.0003	0.0074	2	rno-miR-188-5p;rno-miR-20a-5p
Lamp5	XM_017591911.1	NONRATG024552.2	NONRATT030125.2	0.0003	0.0074	2	rno-miR-188-5p;rno-miR-20a-5p
Ildr1	ENSRNOT00000003137	NONRATG024552.2	NONRATT030125.2	0.0003	0.0074	2	rno-miR-188-5p;rno-miR-20a-5p
Chst9	XM_017600922.1	NONRATG024552.2	NONRATT030125.2	0.0004	0.022	2	rno-miR-188-5p;rno-miR-20a-5p
Atp2b2	ENSRNOT00000067931	NONRATG024552.2	NONRATT030125.2	0.0004	0.022	2	rno-miR-188-5p;rno-miR-20a-5p
Mpped2	XM_017591904.1	NONRATG011346.2	NONRATT013907.2	0.0004	0.044	2	rno-miR-223-3p;rno-miR-20a-5p
Atp1b2	XM_006246580.3	NONRATG011346.2	NONRATT013907.2	0.0003	0.022	2	rno-miR-223-3p;rno-miR-20a-5p
Sult1a1	ENSRNOT00000026186	NONRATG011346.2	NONRATT013907.2	0.0003	0.022	2	rno-miR-223-3p;rno-miR-20a-5p
RGD1307461	ENSRNOT00000084120	NONRATG011346.2	NONRATT013907.2	0.0003	0.022	2	rno-miR-223-3p;rno-miR-20a-5p
Ero1b	XM_008771876.2	NONRATG011346.2	NONRATT013907.2	0.0003	0.022	2	rno-miR-223-3p;rno-miR-20a-5p
Enpp2	ENSRNOT00000051139	NONRATG011346.2	NONRATT013907.2	0.0003	0.022	2	rno-miR-223-3p;rno-miR-20a-5p
Dach2	XM_017602349.1	NONRATG011346.2	NONRATT013907.2	0.0003	0.022	2	rno-miR-223-3p;rno-miR-20a-5p
Ranbp17	ENSRNOT00000059895	NONRATG011346.2	NONRATT013907.2	0.0003	0.022	2	rno-miR-223-3p;rno-miR-20a-5p
Phka1	XM_006257101.3	NONRATG011346.2	NONRATT013907.2	0.0003	0.022	2	rno-miR-223-3p;rno-miR-20a-5p
Osbpl6	XM_008761905.2	NONRATG011346.2	NONRATT013907.2	0.0003	0.022	2	rno-miR-223-3p;rno-miR-20a-5p
Mgat4a	XM_006244840.3	NONRATG011346.2	NONRATT013907.2	0.0003	0.022	2	rno-miR-223-3p;rno-miR-20a-5p
Ero1b	ENSRNOT00000085669	NONRATG011346.2	NONRATT013907.2	0.0003	0.022	2	rno-miR-223-3p;rno-miR-20a-5p
Muc15	XM_008762108.2	NONRATG011346.2	NONRATT013907.2	0.0002	0.0074	2	rno-miR-223-3p;rno-miR-20a-5p
Ugt8	XM_017591052.1	NONRATG011346.2	NONRATT013907.2	0.0002	0.0074	2	rno-miR-223-3p;rno-miR-20a-5p
Mccc2	XM_008760678.2	LOC102552371	XR_357742.3	0.0048	0.022	2	rno-miR-146b-5p;rno-miR-188-5p
Mccc2	ENSRNOT00000023900	LOC102552371	XR_357742.3	0.0048	0.022	2	rno-miR-146b-5p;rno-miR-188-5p
B3galt5	XM_017597929.1	LOC102552371	XR_357742.3	0.0064	0.044	2	rno-miR-146b-5p;rno-miR-188-5p
Capn8	ENSRNOT00000004649	LOC102552371	XR_357742.3	0.0048	0.022	2	rno-miR-146b-5p;rno-miR-188-5p
Capn8	ENSRNOT00000067005	LOC102552371	XR_357742.3	0.0048	0.022	2	rno-miR-146b-5p;rno-miR-188-5p
RGD1310935	XM_017598116.1	LOC102552371	XR_357742.3	0.0048	0.022	2	rno-miR-146b-5p;rno-miR-188-5p
AABR07051244.2	ENSRNOT00000071907	LOC102552371	XR_357742.3	0.0032	0.0074	2	rno-miR-146b-5p;rno-miR-188-5p
Mup5	XM_017593741.1	LOC102552371	XR_357742.3	0.0032	0.0074	2	rno-miR-146b-5p;rno-miR-188-5p
Mccc2	XM_008760678.2	NONRATG016067.2	NONRATT019682.2	0.0034	0.022	2	rno-miR-146b-5p;rno-miR-188-5p
Mccc2	ENSRNOT00000023900	NONRATG016067.2	NONRATT019682.2	0.0034	0.022	2	rno-miR-146b-5p;rno-miR-188-5p
B3galt5	XM_017597929.1	NONRATG016067.2	NONRATT019682.2	0.0045	0.044	2	rno-miR-146b-5p;rno-miR-188-5p
Capn8	ENSRNOT00000004649	NONRATG016067.2	NONRATT019682.2	0.0034	0.022	2	rno-miR-146b-5p;rno-miR-188-5p
Capn8	ENSRNOT00000067005	NONRATG016067.2	NONRATT019682.2	0.0034	0.022	2	rno-miR-146b-5p;rno-miR-188-5p
RGD1310935	XM_017598116.1	NONRATG016067.2	NONRATT019682.2	0.0034	0.022	2	rno-miR-146b-5p;rno-miR-188-5p
Stard13	XM_017598427.1	NONRATG016067.2	NONRATT019682.2	0.0034	0.022	2	rno-miR-146b-5p;rno-miR-188-5p
AABR07051244.2	ENSRNOT00000071907	NONRATG016067.2	NONRATT019682.2	0.0023	0.0074	2	rno-miR-146b-5p;rno-miR-188-5p
Mup5	XM_017593741.1	NONRATG016067.2	NONRATT019682.2	0.0023	0.0074	2	rno-miR-146b-5p;rno-miR-188-5p
Mccc2	XM_008760678.2	LOC102557251	XR_590392.2	0.0022	0.022	2	rno-miR-146b-5p;rno-miR-188-5p
Mccc2	ENSRNOT00000023900	LOC102557251	XR_590392.2	0.0022	0.022	2	rno-miR-146b-5p;rno-miR-188-5p
B3galt5	XM_017597929.1	LOC102557251	XR_590392.2	0.003	0.044	2	rno-miR-146b-5p;rno-miR-188-5p
Capn8	ENSRNOT00000004649	LOC102557251	XR_590392.2	0.0022	0.022	2	rno-miR-146b-5p;rno-miR-188-5p
Rhpn2	XM_006228887.3	LOC102557251	XR_590392.2	0.0022	0.022	2	rno-miR-146b-5p;rno-miR-188-5p
Capn8	ENSRNOT00000067005	LOC102557251	XR_590392.2	0.0022	0.022	2	rno-miR-146b-5p;rno-miR-188-5p
AABR07051244.2	ENSRNOT00000071907	LOC102557251	XR_590392.2	0.0015	0.0074	2	rno-miR-146b-5p;rno-miR-188-5p
Mup5	XM_017593741.1	LOC102557251	XR_590392.2	0.0015	0.0074	2	rno-miR-146b-5p;rno-miR-188-5p
Mccc2	XM_008760678.2	LOC102553857	XR_001838232.1	0.0014	0.0015	3	rno-miR-146b-5p;rno-miR-188-5p;rno-miR-21-5p
Kcnma1	ENSRNOT00000077671	LOC102553857	XR_001838232.1	0.0004	0.022	2	rno-miR-146b-5p;rno-miR-21-5p
Prss39	ENSRNOT00000034214	LOC102553857	XR_001838232.1	0.0004	0.022	2	rno-miR-146b-5p;rno-miR-21-5p
Jph1	XM_006237719.3	LOC102553857	XR_001838232.1	0.0004	0.022	2	rno-miR-146b-5p;rno-miR-21-5p
Sox2	ENSRNOT00000016236	LOC102553857	XR_001838232.1	0.0004	0.022	2	rno-miR-146b-5p;rno-miR-21-5p
Kcnma1	ENSRNOT00000065542	LOC102553857	XR_001838232.1	0.0004	0.022	2	rno-miR-146b-5p;rno-miR-21-5p
AABR07051244.2	ENSRNOT00000071907	LOC102553857	XR_001838232.1	0.0007	0.022	2	rno-miR-146b-5p;rno-miR-188-5p
Mup5	XM_017593741.1	LOC102553857	XR_001838232.1	0.0007	0.022	2	rno-miR-146b-5p;rno-miR-188-5p
Ttll3	XM_017592689.1	LOC102553857	XR_001838232.1	0.0007	0.022	2	rno-miR-146b-5p;rno-miR-188-5p
Mccc2	XM_008760678.2	NONRATG010732.2	NONRATT013149.2	0.0004	0.022	2	rno-miR-188-5p;rno-miR-21-5p
Mccc2	ENSRNOT00000023900	NONRATG010732.2	NONRATT013149.2	0.0004	0.022	2	rno-miR-188-5p;rno-miR-21-5p
Cpvl	ENSRNOT00000085812	NONRATG010732.2	NONRATT013149.2	0.0004	0.022	2	rno-miR-188-5p;rno-miR-21-5p
Atp2b2	ENSRNOT00000043476	NONRATG010732.2	NONRATT013149.2	0.0002	0.0074	2	rno-miR-188-5p;rno-miR-21-5p
Cpvl	XM_017592849.1	NONRATG010732.2	NONRATT013149.2	0.0002	0.0074	2	rno-miR-188-5p;rno-miR-21-5p
Cpvl	XM_006236511.3	NONRATG010732.2	NONRATT013149.2	0.0002	0.0074	2	rno-miR-188-5p;rno-miR-21-5p
Sec31b	ENSRNOT00000035758	NONRATG010732.2	NONRATT013149.2	0.0004	0.022	2	rno-miR-188-5p;rno-miR-21-5p
Siglec1	ENSRNOT00000091493	NONRATG005990.2	NONRATT007410.2	0.0106	0.015	4	rno-miR-181b-5p;rno-miR-30e-3p;rno-miR-378a-5p;rno-miR-1-3p
Siglec1	ENSRNOT00000028855	NONRATG005990.2	NONRATT007410.2	0.0106	0.015	4	rno-miR-181b-5p;rno-miR-30e-3p;rno-miR-378a-5p;rno-miR-1-3p
Slfn13	XM_006246999.3	NONRATG005990.2	NONRATT007410.2	0.0106	0.015	4	rno-miR-181b-5p;rno-miR-30e-3p;rno-miR-378a-5p;rno-miR-1-3p
Robo2	XM_017598082.1	NONRATG005990.2	NONRATT007410.2	0.0106	0.015	4	rno-miR-181b-5p;rno-miR-30e-3p;rno-miR-378a-5p;rno-miR-1-3p
Dnhd1	XM_008759816.2	NONRATG005990.2	NONRATT007410.2	0.0106	0.015	4	rno-miR-181b-5p;rno-miR-30e-3p;rno-miR-378a-5p;rno-miR-1-3p
Col6a3	XM_008767340.2	NONRATG005990.2	NONRATT007410.2	0.0106	0.015	4	rno-miR-181b-5p;rno-miR-30e-3p;rno-miR-378a-5p;rno-miR-1-3p
Vcan	ENSRNOT00000088313	NONRATG005990.2	NONRATT007410.2	0.0106	0.015	4	rno-miR-181b-5p;rno-miR-30e-3p;rno-miR-378a-5p;rno-miR-1-3p
Slfn13	XM_008768027.2	NONRATG005990.2	NONRATT007410.2	0.0091	0.0063	4	rno-miR-181b-5p;rno-miR-30e-3p;rno-miR-378a-5p;rno-miR-1-3p
Slfn13	XM_008768032.2	NONRATG005990.2	NONRATT007410.2	0.0091	0.0063	4	rno-miR-181b-5p;rno-miR-30e-3p;rno-miR-378a-5p;rno-miR-1-3p
Mpeg1	XM_008760261.1	NONRATG005990.2	NONRATT007410.2	0.0076	0.0021	4	rno-miR-181b-5p;rno-miR-30e-3p;rno-miR-378a-5p;rno-miR-1-3p
Osmr	ENSRNOT00000040847	NONRATG005990.2	NONRATT007410.2	0.0009	0.022	3	rno-miR-181b-5p;rno-miR-30e-3p;rno-miR-1-3p
Gpc6	XM_003751533.4	NONRATG005990.2	NONRATT007410.2	0.0009	0.022	3	rno-miR-181b-5p;rno-miR-30e-3p;rno-miR-1-3p
Tnfaip2	XM_006240577.3	NONRATG005990.2	NONRATT007410.2	0.0009	0.022	3	rno-miR-181b-5p;rno-miR-30e-3p;rno-miR-1-3p
Lamb3	ENSRNOT00000008440	NONRATG005990.2	NONRATT007410.2	0.0009	0.022	3	rno-miR-181b-5p;rno-miR-30e-3p;rno-miR-1-3p
Plod2	ENSRNOT00000056704	NONRATG005990.2	NONRATT007410.2	0.0009	0.022	3	rno-miR-181b-5p;rno-miR-30e-3p;rno-miR-1-3p
Plod2	ENSRNOT00000041859	NONRATG005990.2	NONRATT007410.2	0.0009	0.022	3	rno-miR-181b-5p;rno-miR-30e-3p;rno-miR-1-3p
Parpbp	XM_017594561.1	NONRATG005990.2	NONRATT007410.2	0.0045	0.022	3	rno-miR-30e-3p;rno-miR-378a-5p;rno-miR-1-3p
Lox	XM_006254714.3	NONRATG005990.2	NONRATT007410.2	0.0046	0.022	3	rno-miR-181b-5p;rno-miR-378a-5p;rno-miR-1-3p
Fanci	ENSRNOT00000050759	NONRATG005990.2	NONRATT007410.2	0.0046	0.022	3	rno-miR-181b-5p;rno-miR-378a-5p;rno-miR-1-3p
Csf3r	XM_017593291.1	NONRATG005990.2	NONRATT007410.2	0.0007	0.0059	3	rno-miR-181b-5p;rno-miR-30e-3p;rno-miR-1-3p
Lilrb4	XM_017588891.1	NONRATG005990.2	NONRATT007410.2	0.0034	0.0059	3	rno-miR-30e-3p;rno-miR-378a-5p;rno-miR-1-3p
C1r	ENSRNOT00000078349	NONRATG005990.2	NONRATT007410.2	0.0007	0.0059	3	rno-miR-181b-5p;rno-miR-30e-3p;rno-miR-1-3p
Inhba	XM_008771712.2	NONRATG005990.2	NONRATT007410.2	0.0009	0.022	3	rno-miR-181b-5p;rno-miR-30e-3p;rno-miR-1-3p
Sla	ENSRNOT00000088752	NONRATG005990.2	NONRATT007410.2	0.0002	0.044	2	rno-miR-30e-3p;rno-miR-1-3p
Il1rl2	XM_017596259.1	NONRATG005990.2	NONRATT007410.2	0.0002	0.044	2	rno-miR-30e-3p;rno-miR-1-3p
Il1r2	XM_008766984.2	NONRATG005990.2	NONRATT007410.2	0.0002	0.044	2	rno-miR-30e-3p;rno-miR-1-3p
Tmem200a	XM_006227690.3	NONRATG005990.2	NONRATT007410.2	0.0002	0.044	2	rno-miR-30e-3p;rno-miR-1-3p
Lilrb4	ENSRNOT00000077186	NONRATG005990.2	NONRATT007410.2	0.0002	0.044	2	rno-miR-30e-3p;rno-miR-1-3p
Asap1	ENSRNOT00000079524	NONRATG005990.2	NONRATT007410.2	0.0015	0.044	2	rno-miR-30e-3p;rno-miR-378a-5p
Ckap4	XM_008765245.1	NONRATG005990.2	NONRATT007410.2	0.0015	0.044	2	rno-miR-30e-3p;rno-miR-378a-5p
Sgo1	XM_008766787.2	NONRATG005990.2	NONRATT007410.2	0.0015	0.044	2	rno-miR-30e-3p;rno-miR-378a-5p
Ptcra	ENSRNOT00000091565	NONRATG005990.2	NONRATT007410.2	0.0015	0.044	2	rno-miR-30e-3p;rno-miR-378a-5p
Ncf1	ENSRNOT00000002028	NONRATG005990.2	NONRATT007410.2	0.0015	0.044	2	rno-miR-30e-3p;rno-miR-378a-5p
Il6	ENSRNOT00000013732	NONRATG005990.2	NONRATT007410.2	0.0007	0.0059	3	rno-miR-181b-5p;rno-miR-30e-3p;rno-miR-1-3p
Rasgrf1	ENSRNOT00000018794	NONRATG005990.2	NONRATT007410.2	0.0007	0.0059	3	rno-miR-181b-5p;rno-miR-30e-3p;rno-miR-1-3p
Lgals4	XM_008759113.2	NONRATG005990.2	NONRATT007410.2	0.0016	0.044	2	rno-miR-378a-5p;rno-miR-1-3p
Arhgap9	XM_017594928.1	NONRATG005990.2	NONRATT007410.2	0.0015	0.044	2	rno-miR-181b-5p;rno-miR-378a-5p
Il21r	XM_017589212.1	NONRATG005990.2	NONRATT007410.2	0.0015	0.044	2	rno-miR-181b-5p;rno-miR-378a-5p
Nipal4	ENSRNOT00000008544	NONRATG005990.2	NONRATT007410.2	0.0015	0.044	2	rno-miR-181b-5p;rno-miR-378a-5p
Cyp11b3	ENSRNOT00000041774	NONRATG005990.2	NONRATT007410.2	0.0015	0.044	2	rno-miR-30e-3p;rno-miR-378a-5p
Mbnl1	XM_017590657.1	NONRATG005990.2	NONRATT007410.2	0.0015	0.044	2	rno-miR-181b-5p;rno-miR-378a-5p
Sfrp4	ENSRNOT00000079216	NONRATG005990.2	NONRATT007410.2	0.0007	0.0059	3	rno-miR-181b-5p;rno-miR-30e-3p;rno-miR-1-3p
Cenpn	ENSRNOT00000015158	NONRATG005990.2	NONRATT007410.2	0.0002	0.044	2	rno-miR-181b-5p;rno-miR-30e-3p
Spp1	ENSRNOT00000067875	NONRATG005990.2	NONRATT007410.2	0.0002	0.044	2	rno-miR-181b-5p;rno-miR-30e-3p
Arl11	XM_006252135.3	NONRATG005990.2	NONRATT007410.2	0.0002	0.044	2	rno-miR-181b-5p;rno-miR-30e-3p
Ly49si1	XM_008763318.2	NONRATG005990.2	NONRATT007410.2	0.0002	0.044	2	rno-miR-181b-5p;rno-miR-30e-3p
Sgo2	XM_006244989.3	NONRATG005990.2	NONRATT007410.2	0.0002	0.044	2	rno-miR-181b-5p;rno-miR-30e-3p
Krt14	ENSRNOT00000005285	NONRATG005990.2	NONRATT007410.2	0.0002	0.044	2	rno-miR-181b-5p;rno-miR-30e-3p
Fermt3	XM_006230811.3	NONRATG005990.2	NONRATT007410.2	0.0002	0.044	2	rno-miR-181b-5p;rno-miR-30e-3p
Lox	ENSRNOT00000019844	NONRATG005990.2	NONRATT007410.2	0.0002	0.044	2	rno-miR-181b-5p;rno-miR-30e-3p
Tbxas1	XM_008762761.2	NONRATG005990.2	NONRATT007410.2	0.0002	0.044	2	rno-miR-181b-5p;rno-miR-30e-3p
Cmtm7	ENSRNOT00000014861	NONRATG005990.2	NONRATT007410.2	0.0002	0.044	2	rno-miR-181b-5p;rno-miR-1-3p
Lamc2	ENSRNOT00000036947	NONRATG005990.2	NONRATT007410.2	0.0002	0.044	2	rno-miR-181b-5p;rno-miR-1-3p
Kif20b	XM_006231284.2	NONRATG005990.2	NONRATT007410.2	0.0002	0.044	2	rno-miR-181b-5p;rno-miR-1-3p
Stab1	ENSRNOT00000025394	NONRATG005990.2	NONRATT007410.2	0.0002	0.044	2	rno-miR-181b-5p;rno-miR-1-3p
Fgfbp1	XM_006251078.3	NONRATG005990.2	NONRATT007410.2	0.0002	0.044	2	rno-miR-181b-5p;rno-miR-1-3p
Slfn13	XM_006246999.3	AABR07006311.1	ENSRNOT00000079478	0.0068	0.0034	5	rno-miR-181b-5p;rno-miR-30e-3p;rno-miR-378a-5p;rno-miR-204-5p;rno-miR-1-3p
Robo2	XM_017598082.1	AABR07006311.1	ENSRNOT00000079478	0.0068	0.0034	5	rno-miR-181b-5p;rno-miR-30e-3p;rno-miR-378a-5p;rno-miR-204-5p;rno-miR-1-3p
Dnhd1	XM_008759816.2	AABR07006311.1	ENSRNOT00000079478	0.0068	0.0034	5	rno-miR-181b-5p;rno-miR-30e-3p;rno-miR-378a-5p;rno-miR-204-5p;rno-miR-1-3p
Slfn13	XM_008768027.2	AABR07006311.1	ENSRNOT00000079478	0.0058	0.00097	5	rno-miR-181b-5p;rno-miR-30e-3p;rno-miR-378a-5p;rno-miR-204-5p;rno-miR-1-3p
Slfn13	XM_008768032.2	AABR07006311.1	ENSRNOT00000079478	0.0058	0.00097	5	rno-miR-181b-5p;rno-miR-30e-3p;rno-miR-378a-5p;rno-miR-204-5p;rno-miR-1-3p
Mpeg1	XM_008760261.1	AABR07006311.1	ENSRNOT00000079478	0.0036	0.0099	4	rno-miR-181b-5p;rno-miR-30e-3p;rno-miR-378a-5p;rno-miR-1-3p
Lamb3	ENSRNOT00000008440	AABR07006311.1	ENSRNOT00000079478	0.0031	0.0021	4	rno-miR-204-5p;rno-miR-181b-5p;rno-miR-30e-3p;rno-miR-1-3p
Parpbp	XM_017594561.1	AABR07006311.1	ENSRNOT00000079478	0.0015	0.0021	4	rno-miR-204-5p;rno-miR-30e-3p;rno-miR-378a-5p;rno-miR-1-3p
Olr1584	XM_017598718.1	AABR07006311.1	ENSRNOT00000079478	0.0047	0.028	4	rno-miR-204-5p;rno-miR-181b-5p;rno-miR-30e-3p;rno-miR-1-3p
Slfn4	XM_017596949.1	AABR07006311.1	ENSRNOT00000079478	0.0008	0.015	3	rno-miR-204-5p;rno-miR-30e-3p;rno-miR-1-3p
Plcb2	ENSRNOT00000078037	AABR07006311.1	ENSRNOT00000079478	0.0008	0.015	3	rno-miR-204-5p;rno-miR-30e-3p;rno-miR-1-3p
RGD1565785	ENSRNOT00000004977	AABR07006311.1	ENSRNOT00000079478	0.0008	0.015	3	rno-miR-204-5p;rno-miR-30e-3p;rno-miR-1-3p
Mefv	ENSRNOT00000011073	AABR07006311.1	ENSRNOT00000079478	0.0008	0.015	3	rno-miR-204-5p;rno-miR-30e-3p;rno-miR-1-3p
Csf3r	XM_017593291.1	AABR07006311.1	ENSRNOT00000079478	0.0017	0.015	3	rno-miR-181b-5p;rno-miR-30e-3p;rno-miR-1-3p
Mefv	XM_017597485.1	AABR07006311.1	ENSRNOT00000079478	0.0008	0.015	3	rno-miR-204-5p;rno-miR-30e-3p;rno-miR-1-3p
Tlr8	ENSRNOT00000073535	AABR07006311.1	ENSRNOT00000079478	0.0008	0.015	3	rno-miR-204-5p;rno-miR-30e-3p;rno-miR-1-3p
Lilrb4	XM_017588891.1	AABR07006311.1	ENSRNOT00000079478	0.0007	0.015	3	rno-miR-30e-3p;rno-miR-378a-5p;rno-miR-1-3p
C1r	ENSRNOT00000078349	AABR07006311.1	ENSRNOT00000079478	0.0017	0.015	3	rno-miR-181b-5p;rno-miR-30e-3p;rno-miR-1-3p
Hsh2d	ENSRNOT00000038494	AABR07006311.1	ENSRNOT00000079478	0.0006	0.015	3	rno-miR-204-5p;rno-miR-30e-3p;rno-miR-378a-5p
Slfn13	XM_006246998.3	AABR07006311.1	ENSRNOT00000079478	0.0039	0.0099	4	rno-miR-204-5p;rno-miR-181b-5p;rno-miR-30e-3p;rno-miR-1-3p
Tnc	XM_008763758.2	AABR07006311.1	ENSRNOT00000079478	0.0039	0.0099	4	rno-miR-204-5p;rno-miR-181b-5p;rno-miR-30e-3p;rno-miR-1-3p
Slfn13	XM_008768030.1	AABR07006311.1	ENSRNOT00000079478	0.0039	0.0099	4	rno-miR-204-5p;rno-miR-181b-5p;rno-miR-30e-3p;rno-miR-1-3p
Slfn13	XM_008768031.2	AABR07006311.1	ENSRNOT00000079478	0.0039	0.0099	4	rno-miR-204-5p;rno-miR-181b-5p;rno-miR-30e-3p;rno-miR-1-3p
Pkp1	ENSRNOT00000013531	AABR07006311.1	ENSRNOT00000079478	0.0039	0.0099	4	rno-miR-204-5p;rno-miR-181b-5p;rno-miR-30e-3p;rno-miR-1-3p
Baz1a	ENSRNOT00000009080	AABR07006311.1	ENSRNOT00000079478	0.0006	0.015	3	rno-miR-204-5p;rno-miR-30e-3p;rno-miR-378a-5p
Klhl2	ENSRNOT00000047223	AABR07006311.1	ENSRNOT00000079478	0.0016	0.015	3	rno-miR-204-5p;rno-miR-181b-5p;rno-miR-30e-3p
Bcat1	XM_008763373.1	AABR07006311.1	ENSRNOT00000079478	0.0012	0.015	3	rno-miR-204-5p;rno-miR-181b-5p;rno-miR-1-3p
Dclk1	ENSRNOT00000078337	AABR07006311.1	ENSRNOT00000079478	0.0016	0.015	3	rno-miR-204-5p;rno-miR-181b-5p;rno-miR-30e-3p
Faslg	XM_008769607.2	AABR07006311.1	ENSRNOT00000079478	0.0016	0.015	3	rno-miR-204-5p;rno-miR-181b-5p;rno-miR-30e-3p
Bnc1	XM_017590514.1	AABR07006311.1	ENSRNOT00000079478	0.0028	0.0099	4	rno-miR-204-5p;rno-miR-181b-5p;rno-miR-378a-5p;rno-miR-1-3p
Il6	ENSRNOT00000013732	AABR07006311.1	ENSRNOT00000079478	0.0017	0.015	3	rno-miR-181b-5p;rno-miR-30e-3p;rno-miR-1-3p
Rasgrf1	ENSRNOT00000018794	AABR07006311.1	ENSRNOT00000079478	0.0017	0.015	3	rno-miR-181b-5p;rno-miR-30e-3p;rno-miR-1-3p
Ikzf1	XM_006251492.3	AABR07006311.1	ENSRNOT00000079478	0.001	0.015	3	rno-miR-204-5p;rno-miR-181b-5p;rno-miR-378a-5p
Cd300lb	ENSRNOT00000035639	AABR07006311.1	ENSRNOT00000079478	0.0004	0.015	3	rno-miR-204-5p;rno-miR-378a-5p;rno-miR-1-3p
Pou2f2	ENSRNOT00000087572	Aif1	ENSRNOT00000076979	0.0028	0.044	2	rno-miR-204-5p;rno-miR-133b-3p
Csf2rb	ENSRNOT00000000203	Aif1	ENSRNOT00000076979	0.0021	0.022	2	rno-miR-204-5p;rno-miR-133b-3p
Exo1	ENSRNOT00000088204	Aif1	ENSRNOT00000076979	0.0028	0.044	2	rno-miR-204-5p;rno-miR-133b-3p
Itga4	XM_017591704.1	Aif1	ENSRNOT00000076979	0.0028	0.044	2	rno-miR-204-5p;rno-miR-133b-3p
Ddx60	XM_017600406.1	Aif1	ENSRNOT00000076979	0.0028	0.044	2	rno-miR-204-5p;rno-miR-133b-3p
Zc3h12d	XM_006227616.3	Aif1	ENSRNOT00000076979	0.0028	0.044	2	rno-miR-204-5p;rno-miR-133b-3p
Arhgap30	ENSRNOT00000005619	Aif1	ENSRNOT00000076979	0.0028	0.044	2	rno-miR-204-5p;rno-miR-133b-3p
Cenpf	ENSRNOT00000004525	Aif1	ENSRNOT00000076979	0.0028	0.044	2	rno-miR-204-5p;rno-miR-133b-3p
Rufy4	XM_006245288.3	Aif1	ENSRNOT00000076979	0.0028	0.044	2	rno-miR-204-5p;rno-miR-133b-3p
Map6	XM_006229755.3	Aif1	ENSRNOT00000076979	0.0028	0.044	2	rno-miR-204-5p;rno-miR-133b-3p
Gvin1	ENSRNOT00000073421	Aif1	ENSRNOT00000076979	0.0028	0.044	2	rno-miR-204-5p;rno-miR-133b-3p
Col4a2	ENSRNOT00000057461	Aif1	ENSRNOT00000076979	0.0021	0.022	2	rno-miR-204-5p;rno-miR-133b-3p
Mki67	ENSRNOT00000038176	Aif1	ENSRNOT00000076979	0.0028	0.044	2	rno-miR-204-5p;rno-miR-133b-3p
Bcl11b	ENSRNOT00000084057	Aif1	ENSRNOT00000076979	0.0028	0.044	2	rno-miR-204-5p;rno-miR-133b-3p
Nlrp12	XM_017588883.1	Aif1	ENSRNOT00000076979	0.0021	0.022	2	rno-miR-204-5p;rno-miR-133b-3p
Grn	ENSRNOT00000028557	Aif1	ENSRNOT00000076979	0.0021	0.022	2	rno-miR-204-5p;rno-miR-133b-3p
Foxm1	XM_006237416.3	Aif1	ENSRNOT00000076979	0.0021	0.022	2	rno-miR-204-5p;rno-miR-133b-3p
Fyb	XM_008760789.2	Aif1	ENSRNOT00000076979	0.0028	0.044	2	rno-miR-204-5p;rno-miR-133b-3p
Lgals3bp	ENSRNOT00000004320	Aif1	ENSRNOT00000076979	0.0021	0.022	2	rno-miR-204-5p;rno-miR-133b-3p
Slfn1	XM_001068751.5	Aif1	ENSRNOT00000076979	0.0021	0.022	2	rno-miR-204-5p;rno-miR-133b-3p
Fyb1	ENSRNOT00000018634	Aif1	ENSRNOT00000076979	0.0021	0.022	2	rno-miR-204-5p;rno-miR-133b-3p
Col8a1	XM_017598011.1	Aif1	ENSRNOT00000076979	0.0021	0.022	2	rno-miR-204-5p;rno-miR-133b-3p
Adamts4	ENSRNOT00000004713	Aif1	ENSRNOT00000076979	0.0021	0.022	2	rno-miR-204-5p;rno-miR-133b-3p
Lilrb3	XM_006228228.3	Aif1	ENSRNOT00000076979	0.0021	0.022	2	rno-miR-204-5p;rno-miR-133b-3p
Il33	XM_008760344.2	Aif1	ENSRNOT00000076979	0.0021	0.022	2	rno-miR-204-5p;rno-miR-133b-3p
Eme1	XM_006247179.3	Aif1	ENSRNOT00000076979	0.0014	0.0074	2	rno-miR-204-5p;rno-miR-133b-3p
Itgal	ENSRNOT00000024404	Aif1	ENSRNOT00000076979	0.0014	0.0074	2	rno-miR-204-5p;rno-miR-133b-3p
Cotl1	ENSRNOT00000021954	Aif1	ENSRNOT00000076979	0.0014	0.0074	2	rno-miR-204-5p;rno-miR-133b-3p
Col3a1	ENSRNOT00000004956	Aif1	ENSRNOT00000076979	0.0014	0.0074	2	rno-miR-204-5p;rno-miR-133b-3p
Pou2f2	ENSRNOT00000087572	NONRATG006699.2	NONRATT008267.2	0.0016	0.044	2	rno-miR-30e-3p;rno-miR-133b-3p
Itgam	XM_006230214.3	NONRATG006699.2	NONRATT008267.2	0.0016	0.044	2	rno-miR-30e-3p;rno-miR-133b-3p
Itga4	XM_017591704.1	NONRATG006699.2	NONRATT008267.2	0.0016	0.044	2	rno-miR-30e-3p;rno-miR-133b-3p
Ddx60	XM_017600406.1	NONRATG006699.2	NONRATT008267.2	0.0016	0.044	2	rno-miR-30e-3p;rno-miR-133b-3p
Zc3h12d	XM_006227616.3	NONRATG006699.2	NONRATT008267.2	0.0016	0.044	2	rno-miR-30e-3p;rno-miR-133b-3p
Arhgap30	ENSRNOT00000005619	NONRATG006699.2	NONRATT008267.2	0.0016	0.044	2	rno-miR-30e-3p;rno-miR-133b-3p
Cd84	XM_008769753.2	NONRATG006699.2	NONRATT008267.2	0.0012	0.022	2	rno-miR-30e-3p;rno-miR-133b-3p
AABR07034428.1	ENSRNOT00000002421	NONRATG006699.2	NONRATT008267.2	0.0012	0.022	2	rno-miR-30e-3p;rno-miR-133b-3p
Gvin1	ENSRNOT00000073421	NONRATG006699.2	NONRATT008267.2	0.0016	0.044	2	rno-miR-30e-3p;rno-miR-133b-3p
Fyb	XM_008760789.2	NONRATG006699.2	NONRATT008267.2	0.0016	0.044	2	rno-miR-30e-3p;rno-miR-133b-3p
Slfn1	XM_001068751.5	NONRATG006699.2	NONRATT008267.2	0.0012	0.022	2	rno-miR-30e-3p;rno-miR-133b-3p
Il33	XM_008760344.2	NONRATG006699.2	NONRATT008267.2	0.0012	0.022	2	rno-miR-30e-3p;rno-miR-133b-3p
Ptpn22	XM_017590771.1	NONRATG006699.2	NONRATT008267.2	0.0012	0.022	2	rno-miR-30e-3p;rno-miR-133b-3p
Drd4	XM_006230521.2	NONRATG006699.2	NONRATT008267.2	0.0008	0.0074	2	rno-miR-30e-3p;rno-miR-133b-3p
Plat	XM_008771348.1	NONRATG006699.2	NONRATT008267.2	0.0008	0.0074	2	rno-miR-30e-3p;rno-miR-133b-3p
Pycard	ENSRNOT00000026699	NONRATG006699.2	NONRATT008267.2	0.0008	0.0074	2	rno-miR-30e-3p;rno-miR-133b-3p
Pou2f2	ENSRNOT00000087572	NONRATG011002.2	NONRATT013493.2	0.001	0.044	2	rno-miR-204-5p;rno-miR-30e-3p
Syk	ENSRNOT00000041726	NONRATG011002.2	NONRATT013493.2	0.001	0.044	2	rno-miR-204-5p;rno-miR-30e-3p
C6	XM_008760750.2	NONRATG011002.2	NONRATT013493.2	0.001	0.044	2	rno-miR-204-5p;rno-miR-30e-3p
Vcan	ENSRNOT00000063821	NONRATG011002.2	NONRATT013493.2	0.001	0.044	2	rno-miR-204-5p;rno-miR-30e-3p
Slc15a3	XM_017588784.1	NONRATG011002.2	NONRATT013493.2	0.0007	0.022	2	rno-miR-204-5p;rno-miR-30e-3p
Pvr	ENSRNOT00000064305	NONRATG011002.2	NONRATT013493.2	0.0007	0.022	2	rno-miR-204-5p;rno-miR-30e-3p
Myh3	ENSRNOT00000004147	NONRATG011002.2	NONRATT013493.2	0.0007	0.022	2	rno-miR-204-5p;rno-miR-30e-3p
Olr1	ENSRNOT00000086390	NONRATG011002.2	NONRATT013493.2	0.0007	0.022	2	rno-miR-204-5p;rno-miR-30e-3p
Kcna3	ENSRNOT00000092240	NONRATG011002.2	NONRATT013493.2	0.001	0.044	2	rno-miR-204-5p;rno-miR-30e-3p
Col16a1	XM_006238953.3	NONRATG011002.2	NONRATT013493.2	0.001	0.044	2	rno-miR-204-5p;rno-miR-30e-3p
Dclk1	ENSRNOT00000072110	NONRATG011002.2	NONRATT013493.2	0.001	0.044	2	rno-miR-204-5p;rno-miR-30e-3p
Msr1	XM_006253207.2	NONRATG011002.2	NONRATT013493.2	0.001	0.044	2	rno-miR-204-5p;rno-miR-30e-3p
Sapcd2	XM_008761607.2	NONRATG011002.2	NONRATT013493.2	0.001	0.044	2	rno-miR-204-5p;rno-miR-30e-3p
Tnfaip2	XM_006240577.3	NONRATG011002.2	NONRATT013493.2	0.001	0.044	2	rno-miR-204-5p;rno-miR-30e-3p
Ddx60	XM_017600406.1	NONRATG011002.2	NONRATT013493.2	0.001	0.044	2	rno-miR-204-5p;rno-miR-30e-3p
Pik3cg	XM_003750140.4	NONRATG011002.2	NONRATT013493.2	0.001	0.044	2	rno-miR-204-5p;rno-miR-30e-3p
Lamb3	ENSRNOT00000008440	NONRATG011002.2	NONRATT013493.2	0.001	0.044	2	rno-miR-204-5p;rno-miR-30e-3p
Plod2	ENSRNOT00000056704	NONRATG011002.2	NONRATT013493.2	0.001	0.044	2	rno-miR-204-5p;rno-miR-30e-3p
Plod2	ENSRNOT00000041859	NONRATG011002.2	NONRATT013493.2	0.001	0.044	2	rno-miR-204-5p;rno-miR-30e-3p
Zc3h12d	XM_006227616.3	NONRATG011002.2	NONRATT013493.2	0.001	0.044	2	rno-miR-204-5p;rno-miR-30e-3p
Arhgap30	ENSRNOT00000005619	NONRATG011002.2	NONRATT013493.2	0.001	0.044	2	rno-miR-204-5p;rno-miR-30e-3p
Ptprn	XM_017596229.1	NONRATG011002.2	NONRATT013493.2	0.0007	0.022	2	rno-miR-204-5p;rno-miR-30e-3p
Apbb1ip	ENSRNOT00000024272	NONRATG011002.2	NONRATT013493.2	0.0007	0.022	2	rno-miR-204-5p;rno-miR-30e-3p
Mex3a	XM_017591394.1	NONRATG011002.2	NONRATT013493.2	0.0007	0.022	2	rno-miR-204-5p;rno-miR-30e-3p
Dhx58	XM_006247314.3	NONRATG011002.2	NONRATT013493.2	0.0007	0.022	2	rno-miR-204-5p;rno-miR-30e-3p
Ms4a6c	XM_008760282.2	NONRATG011002.2	NONRATT013493.2	0.0007	0.022	2	rno-miR-204-5p;rno-miR-30e-3p
Myo1f	NM_001108076.1	NONRATG011002.2	NONRATT013493.2	0.0007	0.022	2	rno-miR-204-5p;rno-miR-30e-3p
Slfn4	XM_017596949.1	NONRATG011002.2	NONRATT013493.2	0.0007	0.022	2	rno-miR-204-5p;rno-miR-30e-3p
Tnn	ENSRNOT00000003452	NONRATG011002.2	NONRATT013493.2	0.0007	0.022	2	rno-miR-204-5p;rno-miR-30e-3p
Dclk1	ENSRNOT00000093284	NONRATG011002.2	NONRATT013493.2	0.0007	0.022	2	rno-miR-204-5p;rno-miR-30e-3p
Plcb2	ENSRNOT00000078037	NONRATG011002.2	NONRATT013493.2	0.0007	0.022	2	rno-miR-204-5p;rno-miR-30e-3p
RGD1565785	ENSRNOT00000004977	NONRATG011002.2	NONRATT013493.2	0.0007	0.022	2	rno-miR-204-5p;rno-miR-30e-3p
Mefv	ENSRNOT00000011073	NONRATG011002.2	NONRATT013493.2	0.0007	0.022	2	rno-miR-204-5p;rno-miR-30e-3p
Arhgap11a	ENSRNOT00000010994	NONRATG011002.2	NONRATT013493.2	0.0007	0.022	2	rno-miR-204-5p;rno-miR-30e-3p
Mefv	XM_017597485.1	NONRATG011002.2	NONRATT013493.2	0.0007	0.022	2	rno-miR-204-5p;rno-miR-30e-3p
Ckap2	ENSRNOT00000029266	NONRATG011002.2	NONRATT013493.2	0.0007	0.022	2	rno-miR-204-5p;rno-miR-30e-3p
Slamf8	XM_006250284.3	NONRATG011002.2	NONRATT013493.2	0.0007	0.022	2	rno-miR-204-5p;rno-miR-30e-3p
Cybb	ENSRNOT00000038994	NONRATG011002.2	NONRATT013493.2	0.0007	0.022	2	rno-miR-204-5p;rno-miR-30e-3p
Folr2	NM_001106283.1	NONRATG011002.2	NONRATT013493.2	0.0007	0.022	2	rno-miR-204-5p;rno-miR-30e-3p
Hck	ENSRNOT00000012432	NONRATG011002.2	NONRATT013493.2	0.0007	0.022	2	rno-miR-204-5p;rno-miR-30e-3p
Tnn	XM_017598818.1	NONRATG011002.2	NONRATT013493.2	0.0007	0.022	2	rno-miR-204-5p;rno-miR-30e-3p
Gvin1	ENSRNOT00000073421	NONRATG011002.2	NONRATT013493.2	0.001	0.044	2	rno-miR-204-5p;rno-miR-30e-3p
Abcg1	ENSRNOT00000001533	NONRATG011002.2	NONRATT013493.2	0.001	0.044	2	rno-miR-204-5p;rno-miR-30e-3p
Baz1a	ENSRNOT00000009080	NONRATG011002.2	NONRATT013493.2	0.0007	0.022	2	rno-miR-204-5p;rno-miR-30e-3p
Klhl2	ENSRNOT00000047223	NONRATG011002.2	NONRATT013493.2	0.0007	0.022	2	rno-miR-204-5p;rno-miR-30e-3p
Dclk1	ENSRNOT00000078337	NONRATG011002.2	NONRATT013493.2	0.0007	0.022	2	rno-miR-204-5p;rno-miR-30e-3p
Faslg	XM_008769607.2	NONRATG011002.2	NONRATT013493.2	0.0007	0.022	2	rno-miR-204-5p;rno-miR-30e-3p
Fyb	XM_008760789.2	NONRATG011002.2	NONRATT013493.2	0.001	0.044	2	rno-miR-204-5p;rno-miR-30e-3p
Slfn1	XM_001068751.5	NONRATG011002.2	NONRATT013493.2	0.0007	0.022	2	rno-miR-204-5p;rno-miR-30e-3p
Il33	XM_008760344.2	NONRATG011002.2	NONRATT013493.2	0.0007	0.022	2	rno-miR-204-5p;rno-miR-30e-3p
Tmem71	ENSRNOT00000093352	NONRATG011002.2	NONRATT013493.2	0.0007	0.022	2	rno-miR-204-5p;rno-miR-30e-3p
Ms4a6bl	ENSRNOT00000074127	NONRATG011002.2	NONRATT013493.2	0.0005	0.0074	2	rno-miR-204-5p;rno-miR-30e-3p
Cxcr4	ENSRNOT00000091514	NONRATG011002.2	NONRATT013493.2	0.0005	0.0074	2	rno-miR-204-5p;rno-miR-30e-3p
Cd300lf	NM_001025111.1	NONRATG011002.2	NONRATT013493.2	0.0005	0.0074	2	rno-miR-204-5p;rno-miR-30e-3p
Cd200r1l	XM_008768755.2	NONRATG011002.2	NONRATT013493.2	0.0005	0.0074	2	rno-miR-204-5p;rno-miR-30e-3p
Lilrb3a	XM_006228061.3	NONRATG011002.2	NONRATT013493.2	0.0005	0.0074	2	rno-miR-204-5p;rno-miR-30e-3p
Adamts14	ENSRNOT00000090004	NONRATG011002.2	NONRATT013493.2	0.0005	0.0074	2	rno-miR-204-5p;rno-miR-30e-3p
Ifit1bl	ENSRNOT00000076802	NONRATG011002.2	NONRATT013493.2	0.0005	0.0074	2	rno-miR-204-5p;rno-miR-30e-3p
Cfi	ENSRNOT00000086245	NONRATG011002.2	NONRATT013493.2	0.0005	0.0074	2	rno-miR-204-5p;rno-miR-30e-3p
Trim69	XM_006234856.3	NONRATG011002.2	NONRATT013493.2	0.0005	0.0074	2	rno-miR-204-5p;rno-miR-30e-3p
Atxn2	XM_017598526.1	NONRATG011002.2	NONRATT013493.2	0.0005	0.0074	2	rno-miR-204-5p;rno-miR-30e-3p
Trip13	ENSRNOT00000081471	NONRATG011002.2	NONRATT013493.2	0.0005	0.0074	2	rno-miR-204-5p;rno-miR-30e-3p
Hcls1	ENSRNOT00000003326	NONRATG011002.2	NONRATT013493.2	0.0005	0.0074	2	rno-miR-204-5p;rno-miR-30e-3p
Msn	ENSRNOT00000076181	NONRATG011002.2	NONRATT013493.2	0.0005	0.0074	2	rno-miR-204-5p;rno-miR-30e-3p
Ptgir	ENSRNOT00000022461	NONRATG011002.2	NONRATT013493.2	0.0005	0.0074	2	rno-miR-204-5p;rno-miR-30e-3p
Nckap1l	ENSRNOT00000065753	NONRATG011002.2	NONRATT013493.2	0.0005	0.0074	2	rno-miR-204-5p;rno-miR-30e-3p
Runx1	XM_008768598.2	NONRATG011002.2	NONRATT013493.2	0.0005	0.0074	2	rno-miR-204-5p;rno-miR-30e-3p
Pou2f2	ENSRNOT00000087572	NONRATG021813.2	NONRATT026805.2	0.0007	0.044	2	rno-miR-204-5p;rno-miR-30e-3p
Syk	ENSRNOT00000041726	NONRATG021813.2	NONRATT026805.2	0.0007	0.044	2	rno-miR-204-5p;rno-miR-30e-3p
C6	XM_008760750.2	NONRATG021813.2	NONRATT026805.2	0.0007	0.044	2	rno-miR-204-5p;rno-miR-30e-3p
Vcan	ENSRNOT00000063821	NONRATG021813.2	NONRATT026805.2	0.0007	0.044	2	rno-miR-204-5p;rno-miR-30e-3p
Slc15a3	XM_017588784.1	NONRATG021813.2	NONRATT026805.2	0.0005	0.022	2	rno-miR-204-5p;rno-miR-30e-3p
Pvr	ENSRNOT00000064305	NONRATG021813.2	NONRATT026805.2	0.0005	0.022	2	rno-miR-204-5p;rno-miR-30e-3p
Myh3	ENSRNOT00000004147	NONRATG021813.2	NONRATT026805.2	0.0005	0.022	2	rno-miR-204-5p;rno-miR-30e-3p
Olr1	ENSRNOT00000086390	NONRATG021813.2	NONRATT026805.2	0.0005	0.022	2	rno-miR-204-5p;rno-miR-30e-3p
Kcna3	ENSRNOT00000092240	NONRATG021813.2	NONRATT026805.2	0.0007	0.044	2	rno-miR-204-5p;rno-miR-30e-3p
Col16a1	XM_006238953.3	NONRATG021813.2	NONRATT026805.2	0.0007	0.044	2	rno-miR-204-5p;rno-miR-30e-3p
Dclk1	ENSRNOT00000072110	NONRATG021813.2	NONRATT026805.2	0.0007	0.044	2	rno-miR-204-5p;rno-miR-30e-3p
Msr1	XM_006253207.2	NONRATG021813.2	NONRATT026805.2	0.0007	0.044	2	rno-miR-204-5p;rno-miR-30e-3p
Tlr9	ENSRNOT00000074194	NONRATG021813.2	NONRATT026805.2	0.0007	0.044	2	rno-miR-204-5p;rno-miR-30e-3p
Sapcd2	XM_008761607.2	NONRATG021813.2	NONRATT026805.2	0.0007	0.044	2	rno-miR-204-5p;rno-miR-30e-3p
Itga4	XM_017591704.1	NONRATG021813.2	NONRATT026805.2	0.0007	0.044	2	rno-miR-204-5p;rno-miR-30e-3p
Tnfaip2	XM_006240577.3	NONRATG021813.2	NONRATT026805.2	0.0007	0.044	2	rno-miR-204-5p;rno-miR-30e-3p
Ddx60	XM_017600406.1	NONRATG021813.2	NONRATT026805.2	0.0007	0.044	2	rno-miR-204-5p;rno-miR-30e-3p
Pik3cg	XM_003750140.4	NONRATG021813.2	NONRATT026805.2	0.0007	0.044	2	rno-miR-204-5p;rno-miR-30e-3p
Lamb3	ENSRNOT00000008440	NONRATG021813.2	NONRATT026805.2	0.0007	0.044	2	rno-miR-204-5p;rno-miR-30e-3p
Plod2	ENSRNOT00000056704	NONRATG021813.2	NONRATT026805.2	0.0007	0.044	2	rno-miR-204-5p;rno-miR-30e-3p
Plod2	ENSRNOT00000041859	NONRATG021813.2	NONRATT026805.2	0.0007	0.044	2	rno-miR-204-5p;rno-miR-30e-3p
Zc3h12d	XM_006227616.3	NONRATG021813.2	NONRATT026805.2	0.0007	0.044	2	rno-miR-204-5p;rno-miR-30e-3p
Arhgap30	ENSRNOT00000005619	NONRATG021813.2	NONRATT026805.2	0.0007	0.044	2	rno-miR-204-5p;rno-miR-30e-3p
Parpbp	XM_017594561.1	NONRATG021813.2	NONRATT026805.2	0.0007	0.044	2	rno-miR-204-5p;rno-miR-30e-3p
Ptprn	XM_017596229.1	NONRATG021813.2	NONRATT026805.2	0.0005	0.022	2	rno-miR-204-5p;rno-miR-30e-3p
Apbb1ip	ENSRNOT00000024272	NONRATG021813.2	NONRATT026805.2	0.0005	0.022	2	rno-miR-204-5p;rno-miR-30e-3p
Mex3a	XM_017591394.1	NONRATG021813.2	NONRATT026805.2	0.0005	0.022	2	rno-miR-204-5p;rno-miR-30e-3p
Dhx58	XM_006247314.3	NONRATG021813.2	NONRATT026805.2	0.0005	0.022	2	rno-miR-204-5p;rno-miR-30e-3p
Ms4a6c	XM_008760282.2	NONRATG021813.2	NONRATT026805.2	0.0005	0.022	2	rno-miR-204-5p;rno-miR-30e-3p
Myo1f	NM_001108076.1	NONRATG021813.2	NONRATT026805.2	0.0005	0.022	2	rno-miR-204-5p;rno-miR-30e-3p
Spic	XM_006241223.3	NONRATG021813.2	NONRATT026805.2	0.0005	0.022	2	rno-miR-204-5p;rno-miR-30e-3p
Slfn4	XM_017596949.1	NONRATG021813.2	NONRATT026805.2	0.0005	0.022	2	rno-miR-204-5p;rno-miR-30e-3p
Tnn	ENSRNOT00000003452	NONRATG021813.2	NONRATT026805.2	0.0005	0.022	2	rno-miR-204-5p;rno-miR-30e-3p
Dclk1	ENSRNOT00000093284	NONRATG021813.2	NONRATT026805.2	0.0005	0.022	2	rno-miR-204-5p;rno-miR-30e-3p
Plcb2	ENSRNOT00000078037	NONRATG021813.2	NONRATT026805.2	0.0005	0.022	2	rno-miR-204-5p;rno-miR-30e-3p
RGD1565785	ENSRNOT00000004977	NONRATG021813.2	NONRATT026805.2	0.0005	0.022	2	rno-miR-204-5p;rno-miR-30e-3p
Mefv	ENSRNOT00000011073	NONRATG021813.2	NONRATT026805.2	0.0005	0.022	2	rno-miR-204-5p;rno-miR-30e-3p
Arhgap11a	ENSRNOT00000010994	NONRATG021813.2	NONRATT026805.2	0.0005	0.022	2	rno-miR-204-5p;rno-miR-30e-3p
Mefv	XM_017597485.1	NONRATG021813.2	NONRATT026805.2	0.0005	0.022	2	rno-miR-204-5p;rno-miR-30e-3p
Tlr8	ENSRNOT00000073535	NONRATG021813.2	NONRATT026805.2	0.0005	0.022	2	rno-miR-204-5p;rno-miR-30e-3p
Ckap2	ENSRNOT00000029266	NONRATG021813.2	NONRATT026805.2	0.0005	0.022	2	rno-miR-204-5p;rno-miR-30e-3p
Slamf8	XM_006250284.3	NONRATG021813.2	NONRATT026805.2	0.0005	0.022	2	rno-miR-204-5p;rno-miR-30e-3p
Cybb	ENSRNOT00000038994	NONRATG021813.2	NONRATT026805.2	0.0005	0.022	2	rno-miR-204-5p;rno-miR-30e-3p
Folr2	NM_001106283.1	NONRATG021813.2	NONRATT026805.2	0.0005	0.022	2	rno-miR-204-5p;rno-miR-30e-3p
Hck	ENSRNOT00000012432	NONRATG021813.2	NONRATT026805.2	0.0005	0.022	2	rno-miR-204-5p;rno-miR-30e-3p
Tnn	XM_017598818.1	NONRATG021813.2	NONRATT026805.2	0.0005	0.022	2	rno-miR-204-5p;rno-miR-30e-3p
Gvin1	ENSRNOT00000073421	NONRATG021813.2	NONRATT026805.2	0.0007	0.044	2	rno-miR-204-5p;rno-miR-30e-3p
Abcg1	ENSRNOT00000001533	NONRATG021813.2	NONRATT026805.2	0.0007	0.044	2	rno-miR-204-5p;rno-miR-30e-3p
Hsh2d	ENSRNOT00000038494	NONRATG021813.2	NONRATT026805.2	0.0005	0.022	2	rno-miR-204-5p;rno-miR-30e-3p
Baz1a	ENSRNOT00000009080	NONRATG021813.2	NONRATT026805.2	0.0005	0.022	2	rno-miR-204-5p;rno-miR-30e-3p
Klhl2	ENSRNOT00000047223	NONRATG021813.2	NONRATT026805.2	0.0005	0.022	2	rno-miR-204-5p;rno-miR-30e-3p
Dclk1	ENSRNOT00000078337	NONRATG021813.2	NONRATT026805.2	0.0005	0.022	2	rno-miR-204-5p;rno-miR-30e-3p
Il10ra	XM_006242864.3	NONRATG021813.2	NONRATT026805.2	0.0005	0.022	2	rno-miR-204-5p;rno-miR-30e-3p
Faslg	XM_008769607.2	NONRATG021813.2	NONRATT026805.2	0.0005	0.022	2	rno-miR-204-5p;rno-miR-30e-3p
Fyb	XM_008760789.2	NONRATG021813.2	NONRATT026805.2	0.0007	0.044	2	rno-miR-204-5p;rno-miR-30e-3p
Slfn1	XM_001068751.5	NONRATG021813.2	NONRATT026805.2	0.0005	0.022	2	rno-miR-204-5p;rno-miR-30e-3p
Il33	XM_008760344.2	NONRATG021813.2	NONRATT026805.2	0.0005	0.022	2	rno-miR-204-5p;rno-miR-30e-3p
Tmem71	ENSRNOT00000093352	NONRATG021813.2	NONRATT026805.2	0.0005	0.022	2	rno-miR-204-5p;rno-miR-30e-3p
Ms4a6bl	ENSRNOT00000074127	NONRATG021813.2	NONRATT026805.2	0.0003	0.0074	2	rno-miR-204-5p;rno-miR-30e-3p
Cxcr4	ENSRNOT00000091514	NONRATG021813.2	NONRATT026805.2	0.0003	0.0074	2	rno-miR-204-5p;rno-miR-30e-3p
Cd300lf	NM_001025111.1	NONRATG021813.2	NONRATT026805.2	0.0003	0.0074	2	rno-miR-204-5p;rno-miR-30e-3p
Mefv	XM_017597487.1	NONRATG021813.2	NONRATT026805.2	0.0005	0.022	2	rno-miR-204-5p;rno-miR-30e-3p
Cd200r1l	XM_008768755.2	NONRATG021813.2	NONRATT026805.2	0.0003	0.0074	2	rno-miR-204-5p;rno-miR-30e-3p
Lilrb3a	XM_006228061.3	NONRATG021813.2	NONRATT026805.2	0.0003	0.0074	2	rno-miR-204-5p;rno-miR-30e-3p
Adamts14	ENSRNOT00000090004	NONRATG021813.2	NONRATT026805.2	0.0003	0.0074	2	rno-miR-204-5p;rno-miR-30e-3p
Ifit1bl	ENSRNOT00000076802	NONRATG021813.2	NONRATT026805.2	0.0003	0.0074	2	rno-miR-204-5p;rno-miR-30e-3p
Cfi	ENSRNOT00000086245	NONRATG021813.2	NONRATT026805.2	0.0003	0.0074	2	rno-miR-204-5p;rno-miR-30e-3p
Trim69	XM_006234856.3	NONRATG021813.2	NONRATT026805.2	0.0003	0.0074	2	rno-miR-204-5p;rno-miR-30e-3p
Atxn2	XM_017598526.1	NONRATG021813.2	NONRATT026805.2	0.0003	0.0074	2	rno-miR-204-5p;rno-miR-30e-3p
Trip13	ENSRNOT00000081471	NONRATG021813.2	NONRATT026805.2	0.0003	0.0074	2	rno-miR-204-5p;rno-miR-30e-3p
Hcls1	ENSRNOT00000003326	NONRATG021813.2	NONRATT026805.2	0.0003	0.0074	2	rno-miR-204-5p;rno-miR-30e-3p
Msn	ENSRNOT00000076181	NONRATG021813.2	NONRATT026805.2	0.0003	0.0074	2	rno-miR-204-5p;rno-miR-30e-3p
Ptgir	ENSRNOT00000022461	NONRATG021813.2	NONRATT026805.2	0.0003	0.0074	2	rno-miR-204-5p;rno-miR-30e-3p
Nckap1l	ENSRNOT00000065753	NONRATG021813.2	NONRATT026805.2	0.0003	0.0074	2	rno-miR-204-5p;rno-miR-30e-3p
Runx1	XM_008768598.2	NONRATG021813.2	NONRATT026805.2	0.0003	0.0074	2	rno-miR-204-5p;rno-miR-30e-3p
Lilrb3l	ENSRNOT00000087669	NONRATG021813.2	NONRATT026805.2	0.0003	0.0074	2	rno-miR-204-5p;rno-miR-30e-3p
LOC681325	ENSRNOT00000030692	NONRATG021813.2	NONRATT026805.2	0.0003	0.0074	2	rno-miR-204-5p;rno-miR-30e-3p
Pram1	XM_008765204.2	NONRATG021813.2	NONRATT026805.2	0.0003	0.0074	2	rno-miR-204-5p;rno-miR-30e-3p
Mmp13	ENSRNOT00000011507	NONRATG021813.2	NONRATT026805.2	0.0003	0.0074	2	rno-miR-204-5p;rno-miR-30e-3p
Pou2f2	ENSRNOT00000087572	LOC102546819	XR_001837449.1	0.0004	0.044	2	rno-miR-30e-3p;rno-miR-375-3p
Syk	ENSRNOT00000041726	LOC102546819	XR_001837449.1	0.0004	0.044	2	rno-miR-30e-3p;rno-miR-375-3p
C6	XM_008760750.2	LOC102546819	XR_001837449.1	0.0004	0.044	2	rno-miR-30e-3p;rno-miR-375-3p
Vcan	ENSRNOT00000063821	LOC102546819	XR_001837449.1	0.0004	0.044	2	rno-miR-30e-3p;rno-miR-375-3p
Slc15a3	XM_017588784.1	LOC102546819	XR_001837449.1	0.0003	0.022	2	rno-miR-30e-3p;rno-miR-375-3p
Pvr	ENSRNOT00000064305	LOC102546819	XR_001837449.1	0.0003	0.022	2	rno-miR-30e-3p;rno-miR-375-3p
Myh3	ENSRNOT00000004147	LOC102546819	XR_001837449.1	0.0003	0.022	2	rno-miR-30e-3p;rno-miR-375-3p
Olr1	ENSRNOT00000086390	LOC102546819	XR_001837449.1	0.0003	0.022	2	rno-miR-30e-3p;rno-miR-375-3p
Ly49si2	XM_008763409.2	LOC102546819	XR_001837449.1	0.0003	0.022	2	rno-miR-30e-3p;rno-miR-375-3p
Dsn1	XM_006235376.3	LOC102546819	XR_001837449.1	0.0003	0.022	2	rno-miR-30e-3p;rno-miR-375-3p
Inhba	XM_008771712.2	LOC102546819	XR_001837449.1	0.0004	0.044	2	rno-miR-30e-3p;rno-miR-375-3p
Ly49si2	XM_008763406.2	LOC102546819	XR_001837449.1	0.0002	0.0074	2	rno-miR-30e-3p;rno-miR-375-3p
Peg12	ENSRNOT00000031973	LOC102546819	XR_001837449.1	0.0002	0.0074	2	rno-miR-30e-3p;rno-miR-375-3p
Ly49si2	XM_017592759.1	LOC102546819	XR_001837449.1	0.0002	0.0074	2	rno-miR-30e-3p;rno-miR-375-3p
Vcan	ENSRNOT00000067456	LOC102546819	XR_001837449.1	0.0002	0.0074	2	rno-miR-30e-3p;rno-miR-375-3p
Ly49si2	XM_008763408.2	LOC102546819	XR_001837449.1	0.0002	0.0074	2	rno-miR-30e-3p;rno-miR-375-3p
Pou2f2	ENSRNOT00000087572	LOC108350769	XR_001837719.1	0.0001	0.044	2	rno-miR-204-5p;rno-miR-133b-3p
Exo1	ENSRNOT00000088204	LOC108350769	XR_001837719.1	0.0001	0.044	2	rno-miR-204-5p;rno-miR-133b-3p
Itga4	XM_017591704.1	LOC108350769	XR_001837719.1	0.0001	0.044	2	rno-miR-204-5p;rno-miR-133b-3p
Ddx60	XM_017600406.1	LOC108350769	XR_001837719.1	0.0001	0.044	2	rno-miR-204-5p;rno-miR-133b-3p
Arhgap30	ENSRNOT00000005619	LOC108350769	XR_001837719.1	0.0001	0.044	2	rno-miR-204-5p;rno-miR-133b-3p
Cenpf	ENSRNOT00000004525	LOC108350769	XR_001837719.1	0.0001	0.044	2	rno-miR-204-5p;rno-miR-133b-3p
Map6	XM_006229755.3	LOC108350769	XR_001837719.1	0.0001	0.044	2	rno-miR-204-5p;rno-miR-133b-3p
Gvin1	ENSRNOT00000073421	LOC108350769	XR_001837719.1	0.0001	0.044	2	rno-miR-204-5p;rno-miR-133b-3p
Bcl11b	ENSRNOT00000084057	LOC108350769	XR_001837719.1	0.0001	0.044	2	rno-miR-204-5p;rno-miR-133b-3p
Nlrp12	XM_017588883.1	LOC108350769	XR_001837719.1	0.0001	0.022	2	rno-miR-204-5p;rno-miR-133b-3p
Grn	ENSRNOT00000028557	LOC108350769	XR_001837719.1	0.0001	0.022	2	rno-miR-204-5p;rno-miR-133b-3p
Fyb	XM_008760789.2	LOC108350769	XR_001837719.1	0.0001	0.044	2	rno-miR-204-5p;rno-miR-133b-3p
Lgals3bp	ENSRNOT00000004320	LOC108350769	XR_001837719.1	0.0001	0.022	2	rno-miR-204-5p;rno-miR-133b-3p
Slfn1	XM_001068751.5	LOC108350769	XR_001837719.1	0.0001	0.022	2	rno-miR-204-5p;rno-miR-133b-3p
Fyb1	ENSRNOT00000018634	LOC108350769	XR_001837719.1	0.0001	0.022	2	rno-miR-204-5p;rno-miR-133b-3p
Eme1	XM_006247179.3	LOC108350769	XR_001837719.1	0.0001	0.0074	2	rno-miR-204-5p;rno-miR-133b-3p
Itgal	ENSRNOT00000024404	LOC108350769	XR_001837719.1	0.0001	0.0074	2	rno-miR-204-5p;rno-miR-133b-3p
Cotl1	ENSRNOT00000021954	LOC108350769	XR_001837719.1	0.0001	0.0074	2	rno-miR-204-5p;rno-miR-133b-3p
Oplah	XM_006241773.3	Il2rg	ENSRNOT00000077024	0.0024	0.0059	3	rno-miR-204-5p;rno-miR-375-3p;rno-miR-1-3p
Col5a1	XM_006233873.3	Il2rg	ENSRNOT00000077024	0.0024	0.0059	3	rno-miR-204-5p;rno-miR-375-3p;rno-miR-1-3p
Fcgr2a	XM_006250305.3	Il2rg	ENSRNOT00000077024	0.0006	0.022	2	rno-miR-204-5p;rno-miR-375-3p
Rab44	XM_017601867.1	Il2rg	ENSRNOT00000077024	0.0006	0.022	2	rno-miR-204-5p;rno-miR-375-3p
Tf	ENSRNOT00000045628	Il2rg	ENSRNOT00000077024	0.0006	0.022	2	rno-miR-204-5p;rno-miR-375-3p
Csrp3	XM_006229237.2	Il2rg	ENSRNOT00000077024	0.0006	0.022	2	rno-miR-204-5p;rno-miR-375-3p
Csrp3	ENSRNOT00000092211	Il2rg	ENSRNOT00000077024	0.0006	0.022	2	rno-miR-204-5p;rno-miR-375-3p
Olr1584	XM_017598718.1	Il2rg	ENSRNOT00000077024	0.0036	0.029	3	rno-miR-204-5p;rno-miR-375-3p;rno-miR-1-3p
Fn1	XM_006245156.3	Il2rg	ENSRNOT00000077024	0.0036	0.029	3	rno-miR-204-5p;rno-miR-375-3p;rno-miR-1-3p
Fn1	ENSRNOT00000019772	Il2rg	ENSRNOT00000077024	0.0036	0.029	3	rno-miR-204-5p;rno-miR-375-3p;rno-miR-1-3p
Ptprc	XM_006249910.2	Il2rg	ENSRNOT00000077024	0.0036	0.029	3	rno-miR-204-5p;rno-miR-375-3p;rno-miR-1-3p
Il2rg	ENSRNOT00000050415	Il2rg	ENSRNOT00000077024	0.003	0.015	3	rno-miR-204-5p;rno-miR-375-3p;rno-miR-1-3p
Klra1	ENSRNOT00000071421	Il2rg	ENSRNOT00000077024	0.0006	0.022	2	rno-miR-204-5p;rno-miR-1-3p
Lilra5	XM_008758990.2	Il2rg	ENSRNOT00000077024	0.0006	0.022	2	rno-miR-204-5p;rno-miR-1-3p
Arl5c	XM_017597470.1	Il2rg	ENSRNOT00000077024	0.0006	0.022	2	rno-miR-204-5p;rno-miR-1-3p
Il1rl1	ENSRNOT00000020144	Il2rg	ENSRNOT00000077024	0.0006	0.022	2	rno-miR-204-5p;rno-miR-1-3p
Mybl2	XM_006235525.3	Il2rg	ENSRNOT00000077024	0.0006	0.022	2	rno-miR-204-5p;rno-miR-1-3p
Folr2	XM_017588961.1	Il2rg	ENSRNOT00000077024	0.0006	0.022	2	rno-miR-204-5p;rno-miR-1-3p
Folr2	XM_008759703.2	Il2rg	ENSRNOT00000077024	0.0006	0.022	2	rno-miR-204-5p;rno-miR-1-3p
Aurka	XM_006235676.3	Il2rg	ENSRNOT00000077024	0.0006	0.022	2	rno-miR-204-5p;rno-miR-1-3p
Mnda	ENSRNOT00000036040	Il2rg	ENSRNOT00000077024	0.0006	0.022	2	rno-miR-204-5p;rno-miR-1-3p
Ccl6	ENSRNOT00000045867	Il2rg	ENSRNOT00000077024	0.0006	0.022	2	rno-miR-204-5p;rno-miR-1-3p
P2ry13	XM_008760991.2	Il2rg	ENSRNOT00000077024	0.0004	0.022	2	rno-miR-375-3p;rno-miR-1-3p
Il2rg	ENSRNOT00000005343	Il2rg	ENSRNOT00000077024	0.0004	0.022	2	rno-miR-375-3p;rno-miR-1-3p
Oplah	XM_006241773.3	LOC102549109	XR_597019.2	0.0012	0.0059	3	rno-miR-204-5p;rno-miR-1-3p;rno-miR-375-3p
Col5a1	XM_006233873.3	LOC102549109	XR_597019.2	0.0012	0.0059	3	rno-miR-204-5p;rno-miR-1-3p;rno-miR-375-3p
Fcgr2a	XM_006250305.3	LOC102549109	XR_597019.2	0.0003	0.022	2	rno-miR-204-5p;rno-miR-375-3p
Tf	ENSRNOT00000045628	LOC102549109	XR_597019.2	0.0003	0.022	2	rno-miR-204-5p;rno-miR-375-3p
Csrp3	XM_006229237.2	LOC102549109	XR_597019.2	0.0003	0.022	2	rno-miR-204-5p;rno-miR-375-3p
Csrp3	ENSRNOT00000092211	LOC102549109	XR_597019.2	0.0003	0.022	2	rno-miR-204-5p;rno-miR-375-3p
Olr1584	XM_017598718.1	LOC102549109	XR_597019.2	0.0018	0.029	3	rno-miR-204-5p;rno-miR-1-3p;rno-miR-375-3p
Fn1	XM_006245156.3	LOC102549109	XR_597019.2	0.0018	0.029	3	rno-miR-204-5p;rno-miR-1-3p;rno-miR-375-3p
Fn1	ENSRNOT00000019772	LOC102549109	XR_597019.2	0.0018	0.029	3	rno-miR-204-5p;rno-miR-1-3p;rno-miR-375-3p
Ptprc	XM_006249910.2	LOC102549109	XR_597019.2	0.0018	0.029	3	rno-miR-204-5p;rno-miR-1-3p;rno-miR-375-3p
Il2rg	ENSRNOT00000050415	LOC102549109	XR_597019.2	0.0015	0.015	3	rno-miR-204-5p;rno-miR-1-3p;rno-miR-375-3p
Klra1	ENSRNOT00000071421	LOC102549109	XR_597019.2	0.0003	0.022	2	rno-miR-204-5p;rno-miR-1-3p
Lilra5	XM_008758990.2	LOC102549109	XR_597019.2	0.0003	0.022	2	rno-miR-204-5p;rno-miR-1-3p
Arl5c	XM_017597470.1	LOC102549109	XR_597019.2	0.0003	0.022	2	rno-miR-204-5p;rno-miR-1-3p
Il1rl1	ENSRNOT00000020144	LOC102549109	XR_597019.2	0.0003	0.022	2	rno-miR-204-5p;rno-miR-1-3p
Mybl2	XM_006235525.3	LOC102549109	XR_597019.2	0.0003	0.022	2	rno-miR-204-5p;rno-miR-1-3p
Folr2	XM_017588961.1	LOC102549109	XR_597019.2	0.0003	0.022	2	rno-miR-204-5p;rno-miR-1-3p
Folr2	XM_008759703.2	LOC102549109	XR_597019.2	0.0003	0.022	2	rno-miR-204-5p;rno-miR-1-3p
Aurka	XM_006235676.3	LOC102549109	XR_597019.2	0.0003	0.022	2	rno-miR-204-5p;rno-miR-1-3p
Mnda	ENSRNOT00000036040	LOC102549109	XR_597019.2	0.0003	0.022	2	rno-miR-204-5p;rno-miR-1-3p
Ccl6	ENSRNOT00000045867	LOC102549109	XR_597019.2	0.0003	0.022	2	rno-miR-204-5p;rno-miR-1-3p
Slfn4	ENSRNOT00000079325	LOC102549109	XR_597019.2	0.0003	0.022	2	rno-miR-204-5p;rno-miR-1-3p
Havcr2	XM_006246171.3	LOC102549109	XR_597019.2	0.0003	0.022	2	rno-miR-204-5p;rno-miR-1-3p
P2ry13	XM_008760991.2	LOC102549109	XR_597019.2	0.0002	0.022	2	rno-miR-375-3p;rno-miR-1-3p
Il2rg	ENSRNOT00000005343	LOC102549109	XR_597019.2	0.0002	0.022	2	rno-miR-375-3p;rno-miR-1-3p
Syk	ENSRNOT00000041726	NONRATG007120.2	NONRATT008764.2	0.0057	0.044	2	rno-miR-30e-3p;rno-miR-101a-3p
Kcna3	ENSRNOT00000092240	NONRATG007120.2	NONRATT008764.2	0.0057	0.044	2	rno-miR-30e-3p;rno-miR-101a-3p
Clec4d	XM_017592704.1	NONRATG007120.2	NONRATT008764.2	0.0057	0.044	2	rno-miR-30e-3p;rno-miR-101a-3p
Osmr	ENSRNOT00000040847	NONRATG007120.2	NONRATT008764.2	0.0057	0.044	2	rno-miR-30e-3p;rno-miR-101a-3p
Gpc6	XM_003751533.4	NONRATG007120.2	NONRATT008764.2	0.0057	0.044	2	rno-miR-30e-3p;rno-miR-101a-3p
Col16a1	XM_006238953.3	NONRATG007120.2	NONRATT008764.2	0.0057	0.044	2	rno-miR-30e-3p;rno-miR-101a-3p
Dclk1	ENSRNOT00000072110	NONRATG007120.2	NONRATT008764.2	0.0057	0.044	2	rno-miR-30e-3p;rno-miR-101a-3p
Msr1	XM_006253207.2	NONRATG007120.2	NONRATT008764.2	0.0057	0.044	2	rno-miR-30e-3p;rno-miR-101a-3p
Tlr9	ENSRNOT00000074194	NONRATG007120.2	NONRATT008764.2	0.0057	0.044	2	rno-miR-30e-3p;rno-miR-101a-3p
Itgam	XM_006230214.3	NONRATG007120.2	NONRATT008764.2	0.0057	0.044	2	rno-miR-30e-3p;rno-miR-101a-3p
Sapcd2	XM_008761607.2	NONRATG007120.2	NONRATT008764.2	0.0057	0.044	2	rno-miR-30e-3p;rno-miR-101a-3p
Itga4	XM_017591704.1	NONRATG007120.2	NONRATT008764.2	0.0057	0.044	2	rno-miR-30e-3p;rno-miR-101a-3p
Tgm1	ENSRNOT00000027315	NONRATG007120.2	NONRATT008764.2	0.0043	0.022	2	rno-miR-30e-3p;rno-miR-101a-3p
Cd8a	XM_008762976.2	NONRATG007120.2	NONRATT008764.2	0.0043	0.022	2	rno-miR-30e-3p;rno-miR-101a-3p
Akr1b10	ENSRNOT00000013073	NONRATG007120.2	NONRATT008764.2	0.0043	0.022	2	rno-miR-30e-3p;rno-miR-101a-3p
Ptprn	XM_017596229.1	NONRATG007120.2	NONRATT008764.2	0.0043	0.022	2	rno-miR-30e-3p;rno-miR-101a-3p
Apbb1ip	ENSRNOT00000024272	NONRATG007120.2	NONRATT008764.2	0.0043	0.022	2	rno-miR-30e-3p;rno-miR-101a-3p
Mex3a	XM_017591394.1	NONRATG007120.2	NONRATT008764.2	0.0043	0.022	2	rno-miR-30e-3p;rno-miR-101a-3p
Piezo2	ENSRNOT00000065693	NONRATG007120.2	NONRATT008764.2	0.0043	0.022	2	rno-miR-30e-3p;rno-miR-101a-3p
Dhx58	XM_006247314.3	NONRATG007120.2	NONRATT008764.2	0.0043	0.022	2	rno-miR-30e-3p;rno-miR-101a-3p
Ms4a6c	XM_008760282.2	NONRATG007120.2	NONRATT008764.2	0.0043	0.022	2	rno-miR-30e-3p;rno-miR-101a-3p
Ly49si2	XM_008763409.2	NONRATG007120.2	NONRATT008764.2	0.0043	0.022	2	rno-miR-30e-3p;rno-miR-101a-3p
Tacc3	XM_006251329.2	NONRATG007120.2	NONRATT008764.2	0.0043	0.022	2	rno-miR-30e-3p;rno-miR-101a-3p
Trim30	XM_006229917.3	NONRATG007120.2	NONRATT008764.2	0.0043	0.022	2	rno-miR-30e-3p;rno-miR-101a-3p
Myo1f	NM_001108076.1	NONRATG007120.2	NONRATT008764.2	0.0043	0.022	2	rno-miR-30e-3p;rno-miR-101a-3p
Spic	XM_006241223.3	NONRATG007120.2	NONRATT008764.2	0.0043	0.022	2	rno-miR-30e-3p;rno-miR-101a-3p
Dsn1	XM_006235376.3	NONRATG007120.2	NONRATT008764.2	0.0043	0.022	2	rno-miR-30e-3p;rno-miR-101a-3p
Tacc3	XM_017599317.1	NONRATG007120.2	NONRATT008764.2	0.0043	0.022	2	rno-miR-30e-3p;rno-miR-101a-3p
Itgad	ENSRNOT00000086003	NONRATG007120.2	NONRATT008764.2	0.0029	0.0074	2	rno-miR-30e-3p;rno-miR-101a-3p
Tacc3	NM_001004424.1	NONRATG007120.2	NONRATT008764.2	0.0029	0.0074	2	rno-miR-30e-3p;rno-miR-101a-3p
Scimp	ENSRNOT00000056608	NONRATG007120.2	NONRATT008764.2	0.0029	0.0074	2	rno-miR-30e-3p;rno-miR-101a-3p
Akr1b10	ENSRNOT00000078996	NONRATG007120.2	NONRATT008764.2	0.0029	0.0074	2	rno-miR-30e-3p;rno-miR-101a-3p
Akr1b7	ENSRNOT00000013423	NONRATG007120.2	NONRATT008764.2	0.0029	0.0074	2	rno-miR-30e-3p;rno-miR-101a-3p
C6	XM_008760750.2	NONRATG023325.2	NONRATT028640.2	0.0015	0.044	2	rno-miR-181b-5p;rno-miR-30e-3p
Vcan	ENSRNOT00000063821	NONRATG023325.2	NONRATT028640.2	0.0015	0.044	2	rno-miR-181b-5p;rno-miR-30e-3p
Osmr	ENSRNOT00000040847	NONRATG023325.2	NONRATT028640.2	0.0015	0.044	2	rno-miR-181b-5p;rno-miR-30e-3p
Gpc6	XM_003751533.4	NONRATG023325.2	NONRATT028640.2	0.0015	0.044	2	rno-miR-181b-5p;rno-miR-30e-3p
Col16a1	XM_006238953.3	NONRATG023325.2	NONRATT028640.2	0.0015	0.044	2	rno-miR-181b-5p;rno-miR-30e-3p
Dclk1	ENSRNOT00000072110	NONRATG023325.2	NONRATT028640.2	0.0015	0.044	2	rno-miR-181b-5p;rno-miR-30e-3p
Msr1	XM_006253207.2	NONRATG023325.2	NONRATT028640.2	0.0015	0.044	2	rno-miR-181b-5p;rno-miR-30e-3p
Tlr9	ENSRNOT00000074194	NONRATG023325.2	NONRATT028640.2	0.0015	0.044	2	rno-miR-181b-5p;rno-miR-30e-3p
Itgam	XM_006230214.3	NONRATG023325.2	NONRATT028640.2	0.0015	0.044	2	rno-miR-181b-5p;rno-miR-30e-3p
Sapcd2	XM_008761607.2	NONRATG023325.2	NONRATT028640.2	0.0015	0.044	2	rno-miR-181b-5p;rno-miR-30e-3p
Tnfaip2	XM_006240577.3	NONRATG023325.2	NONRATT028640.2	0.0015	0.044	2	rno-miR-181b-5p;rno-miR-30e-3p
Lamb3	ENSRNOT00000008440	NONRATG023325.2	NONRATT028640.2	0.0015	0.044	2	rno-miR-181b-5p;rno-miR-30e-3p
Plod2	ENSRNOT00000056704	NONRATG023325.2	NONRATT028640.2	0.0015	0.044	2	rno-miR-181b-5p;rno-miR-30e-3p
Plod2	ENSRNOT00000041859	NONRATG023325.2	NONRATT028640.2	0.0015	0.044	2	rno-miR-181b-5p;rno-miR-30e-3p
Tacc3	XM_006251329.2	NONRATG023325.2	NONRATT028640.2	0.0011	0.022	2	rno-miR-181b-5p;rno-miR-30e-3p
Trim30	XM_006229917.3	NONRATG023325.2	NONRATT028640.2	0.0011	0.022	2	rno-miR-181b-5p;rno-miR-30e-3p
Tacc3	XM_017599317.1	NONRATG023325.2	NONRATT028640.2	0.0011	0.022	2	rno-miR-181b-5p;rno-miR-30e-3p
Csf3r	XM_017593291.1	NONRATG023325.2	NONRATT028640.2	0.0011	0.022	2	rno-miR-181b-5p;rno-miR-30e-3p
C1r	ENSRNOT00000078349	NONRATG023325.2	NONRATT028640.2	0.0011	0.022	2	rno-miR-181b-5p;rno-miR-30e-3p
Abcg1	ENSRNOT00000001533	NONRATG023325.2	NONRATT028640.2	0.0015	0.044	2	rno-miR-181b-5p;rno-miR-30e-3p
Inhba	XM_008771712.2	NONRATG023325.2	NONRATT028640.2	0.0015	0.044	2	rno-miR-181b-5p;rno-miR-30e-3p
Klhl2	ENSRNOT00000047223	NONRATG023325.2	NONRATT028640.2	0.0011	0.022	2	rno-miR-181b-5p;rno-miR-30e-3p
Dclk1	ENSRNOT00000078337	NONRATG023325.2	NONRATT028640.2	0.0011	0.022	2	rno-miR-181b-5p;rno-miR-30e-3p
Il10ra	XM_006242864.3	NONRATG023325.2	NONRATT028640.2	0.0011	0.022	2	rno-miR-181b-5p;rno-miR-30e-3p
Il6	ENSRNOT00000013732	NONRATG023325.2	NONRATT028640.2	0.0011	0.022	2	rno-miR-181b-5p;rno-miR-30e-3p
Rasgrf1	ENSRNOT00000018794	NONRATG023325.2	NONRATT028640.2	0.0011	0.022	2	rno-miR-181b-5p;rno-miR-30e-3p
Msr1	ENSRNOT00000017339	NONRATG023325.2	NONRATT028640.2	0.0011	0.022	2	rno-miR-181b-5p;rno-miR-30e-3p
Sfrp4	ENSRNOT00000079216	NONRATG023325.2	NONRATT028640.2	0.0011	0.022	2	rno-miR-181b-5p;rno-miR-30e-3p
Tmem71	ENSRNOT00000093352	NONRATG023325.2	NONRATT028640.2	0.0011	0.022	2	rno-miR-181b-5p;rno-miR-30e-3p
Cenpn	ENSRNOT00000015158	NONRATG023325.2	NONRATT028640.2	0.0007	0.0074	2	rno-miR-181b-5p;rno-miR-30e-3p
Spp1	ENSRNOT00000067875	NONRATG023325.2	NONRATT028640.2	0.0007	0.0074	2	rno-miR-181b-5p;rno-miR-30e-3p
Arl11	XM_006252135.3	NONRATG023325.2	NONRATT028640.2	0.0007	0.0074	2	rno-miR-181b-5p;rno-miR-30e-3p
Ly49si1	XM_008763318.2	NONRATG023325.2	NONRATT028640.2	0.0007	0.0074	2	rno-miR-181b-5p;rno-miR-30e-3p
Sgo2	XM_006244989.3	NONRATG023325.2	NONRATT028640.2	0.0007	0.0074	2	rno-miR-181b-5p;rno-miR-30e-3p
Krt14	ENSRNOT00000005285	NONRATG023325.2	NONRATT028640.2	0.0007	0.0074	2	rno-miR-181b-5p;rno-miR-30e-3p
Fermt3	XM_006230811.3	NONRATG023325.2	NONRATT028640.2	0.0007	0.0074	2	rno-miR-181b-5p;rno-miR-30e-3p
Lox	ENSRNOT00000019844	NONRATG023325.2	NONRATT028640.2	0.0007	0.0074	2	rno-miR-181b-5p;rno-miR-30e-3p
Tbxas1	XM_008762761.2	NONRATG023325.2	NONRATT028640.2	0.0007	0.0074	2	rno-miR-181b-5p;rno-miR-30e-3p
Lrrc32	XM_006229746.3	NONRATG015876.2	NONRATT019452.2	0.0013	0.022	2	rno-miR-181b-5p;rno-miR-101a-3p
Adra2b	ENSRNOT00000018584	NONRATG015876.2	NONRATT019452.2	0.0013	0.022	2	rno-miR-181b-5p;rno-miR-101a-3p
Osmr	ENSRNOT00000040847	NONRATG015876.2	NONRATT019452.2	0.0017	0.044	2	rno-miR-181b-5p;rno-miR-101a-3p
Gpc6	XM_003751533.4	NONRATG015876.2	NONRATT019452.2	0.0017	0.044	2	rno-miR-181b-5p;rno-miR-101a-3p
Dclk1	ENSRNOT00000072110	NONRATG015876.2	NONRATT019452.2	0.0017	0.044	2	rno-miR-181b-5p;rno-miR-101a-3p
Msr1	XM_006253207.2	NONRATG015876.2	NONRATT019452.2	0.0017	0.044	2	rno-miR-181b-5p;rno-miR-101a-3p
Itgam	XM_006230214.3	NONRATG015876.2	NONRATT019452.2	0.0017	0.044	2	rno-miR-181b-5p;rno-miR-101a-3p
Ccn4	ENSRNOT00000009673	NONRATG015876.2	NONRATT019452.2	0.0013	0.022	2	rno-miR-181b-5p;rno-miR-101a-3p
Slfn13	XM_006247000.3	NONRATG015876.2	NONRATT019452.2	0.0017	0.044	2	rno-miR-181b-5p;rno-miR-101a-3p
Rufy4	XM_006245288.3	NONRATG015876.2	NONRATT019452.2	0.0017	0.044	2	rno-miR-181b-5p;rno-miR-101a-3p
Cdh11	XM_017601374.1	NONRATG015876.2	NONRATT019452.2	0.0017	0.044	2	rno-miR-181b-5p;rno-miR-101a-3p
Tacc3	XM_006251329.2	NONRATG015876.2	NONRATT019452.2	0.0013	0.022	2	rno-miR-181b-5p;rno-miR-101a-3p
Trim30	XM_006229917.3	NONRATG015876.2	NONRATT019452.2	0.0013	0.022	2	rno-miR-181b-5p;rno-miR-101a-3p
Adamts7	ENSRNOT00000068394	NONRATG015876.2	NONRATT019452.2	0.0013	0.022	2	rno-miR-181b-5p;rno-miR-101a-3p
Vcan	ENSRNOT00000045532	NONRATG015876.2	NONRATT019452.2	0.0013	0.022	2	rno-miR-181b-5p;rno-miR-101a-3p
Myo5a	ENSRNOT00000079535	NONRATG015876.2	NONRATT019452.2	0.0013	0.022	2	rno-miR-181b-5p;rno-miR-101a-3p
Dusp13	XM_017599731.1	NONRATG015876.2	NONRATT019452.2	0.0013	0.022	2	rno-miR-181b-5p;rno-miR-101a-3p
Vav3	ENSRNOT00000077883	NONRATG015876.2	NONRATT019452.2	0.0013	0.022	2	rno-miR-181b-5p;rno-miR-101a-3p
Cpne8	XM_017595001.1	NONRATG015876.2	NONRATT019452.2	0.0009	0.0074	2	rno-miR-181b-5p;rno-miR-101a-3p
Ccdc150	XM_017596449.1	NONRATG015876.2	NONRATT019452.2	0.0009	0.0074	2	rno-miR-181b-5p;rno-miR-101a-3p
Cysltr1	XM_006257158.2	NONRATG015876.2	NONRATT019452.2	0.0009	0.0074	2	rno-miR-181b-5p;rno-miR-101a-3p
Gask1b	ENSRNOT00000088686	NONRATG015876.2	NONRATT019452.2	0.0009	0.0074	2	rno-miR-181b-5p;rno-miR-101a-3p
Slc39a6	ENSRNOT00000079381	NONRATG015876.2	NONRATT019452.2	0.0009	0.0074	2	rno-miR-181b-5p;rno-miR-101a-3p
Map9	ENSRNOT00000017448	NONRATG015876.2	NONRATT019452.2	0.0009	0.0074	2	rno-miR-181b-5p;rno-miR-101a-3p
AABR07006269.1	ENSRNOT00000072077	NONRATG015876.2	NONRATT019452.2	0.0009	0.0074	2	rno-miR-181b-5p;rno-miR-101a-3p
Gpr132	XM_017594190.1	NONRATG015876.2	NONRATT019452.2	0.0009	0.0074	2	rno-miR-181b-5p;rno-miR-101a-3p
Specc1	ENSRNOT00000080682	NONRATG015876.2	NONRATT019452.2	0.0009	0.0074	2	rno-miR-181b-5p;rno-miR-101a-3p
Nusap1	XM_006234768.2	NONRATG015876.2	NONRATT019452.2	0.0009	0.0074	2	rno-miR-181b-5p;rno-miR-101a-3p
Aspm	ENSRNOT00000016797	NONRATG015876.2	NONRATT019452.2	0.0009	0.0074	2	rno-miR-181b-5p;rno-miR-101a-3p
Cd226	XM_006255029.3	NONRATG015876.2	NONRATT019452.2	0.0009	0.0074	2	rno-miR-181b-5p;rno-miR-101a-3p
Cd226	XM_017600934.1	NONRATG015876.2	NONRATT019452.2	0.0009	0.0074	2	rno-miR-181b-5p;rno-miR-101a-3p
Anln	XM_008766019.2	NONRATG015876.2	NONRATT019452.2	0.0009	0.0074	2	rno-miR-181b-5p;rno-miR-101a-3p
Mcm10	ENSRNOT00000024178	NONRATG015876.2	NONRATT019452.2	0.0009	0.0074	2	rno-miR-181b-5p;rno-miR-101a-3p
Adgre1	XM_006244280.3	NONRATG015876.2	NONRATT019452.2	0.0009	0.0074	2	rno-miR-181b-5p;rno-miR-101a-3p
Abca1	XM_008763708.2	NONRATG015876.2	NONRATT019452.2	0.0009	0.0074	2	rno-miR-181b-5p;rno-miR-101a-3p
Vwf	ENSRNOT00000026643	NONRATG015876.2	NONRATT019452.2	0.0009	0.0074	2	rno-miR-181b-5p;rno-miR-101a-3p
Fbn1	XM_008762203.1	NONRATG015876.2	NONRATT019452.2	0.0009	0.0074	2	rno-miR-181b-5p;rno-miR-101a-3p
Tifab	XM_008771443.2	NONRATG015876.2	NONRATT019452.2	0.0009	0.0074	2	rno-miR-181b-5p;rno-miR-101a-3p
Cgas	ENSRNOT00000081544	NONRATG015876.2	NONRATT019452.2	0.0009	0.0074	2	rno-miR-181b-5p;rno-miR-101a-3p
Gna14	XM_017589265.1	NONRATG003588.2	NONRATT004485.2	0.0012	0.022	2	rno-miR-146b-5p;rno-miR-20a-5p
Enpp2	NM_057104.2	NONRATG003588.2	NONRATT004485.2	0.0017	0.044	2	rno-miR-146b-5p;rno-miR-20a-5p
Gsn	XM_017591662.1	NONRATG003588.2	NONRATT004485.2	0.0017	0.044	2	rno-miR-146b-5p;rno-miR-20a-5p
Atp1b2	XM_006246580.3	NONRATG003588.2	NONRATT004485.2	0.0012	0.022	2	rno-miR-146b-5p;rno-miR-20a-5p
Sult1a1	ENSRNOT00000026186	NONRATG003588.2	NONRATT004485.2	0.0012	0.022	2	rno-miR-146b-5p;rno-miR-20a-5p
Dach2	XM_017602349.1	NONRATG003588.2	NONRATT004485.2	0.0012	0.022	2	rno-miR-146b-5p;rno-miR-20a-5p
Ranbp17	ENSRNOT00000059895	NONRATG003588.2	NONRATT004485.2	0.0012	0.022	2	rno-miR-146b-5p;rno-miR-20a-5p
Osbpl6	XM_008761905.2	NONRATG003588.2	NONRATT004485.2	0.0012	0.022	2	rno-miR-146b-5p;rno-miR-20a-5p
Rhpn2	XM_006228887.3	NONRATG003588.2	NONRATT004485.2	0.0012	0.022	2	rno-miR-146b-5p;rno-miR-20a-5p
Capn8	ENSRNOT00000067005	NONRATG003588.2	NONRATT004485.2	0.0012	0.022	2	rno-miR-146b-5p;rno-miR-20a-5p
Smoc1	XM_006240284.3	NONRATG003588.2	NONRATT004485.2	0.0012	0.022	2	rno-miR-146b-5p;rno-miR-20a-5p
Sall3	XM_006254987.3	NONRATG003588.2	NONRATT004485.2	0.0008	0.0074	2	rno-miR-146b-5p;rno-miR-20a-5p
Sbpl	XM_008767589.2	NONRATG003588.2	NONRATT004485.2	0.0008	0.0074	2	rno-miR-146b-5p;rno-miR-20a-5p
Stk32a	ENSRNOT00000031370	NONRATG003588.2	NONRATT004485.2	0.0008	0.0074	2	rno-miR-146b-5p;rno-miR-20a-5p
LOC685849	ENSRNOT00000016068	NONRATG003588.2	NONRATT004485.2	0.0008	0.0074	2	rno-miR-146b-5p;rno-miR-20a-5p
Slc16a11	NM_001105797.2	NONRATG003588.2	NONRATT004485.2	0.0008	0.0074	2	rno-miR-146b-5p;rno-miR-20a-5p
Htr5b	ENSRNOT00000003441	NONRATG003588.2	NONRATT004485.2	0.0008	0.0074	2	rno-miR-146b-5p;rno-miR-20a-5p
Enpp2	NM_057104.2	NONRATG020964.2	NONRATT025711.2	0.002	0.044	2	rno-miR-223-3p;rno-miR-146b-5p
B3galt5	XM_017597929.1	NONRATG020964.2	NONRATT025711.2	0.002	0.044	2	rno-miR-223-3p;rno-miR-146b-5p
Nt5c1a	XM_017593399.1	NONRATG020964.2	NONRATT025711.2	0.002	0.044	2	rno-miR-223-3p;rno-miR-146b-5p
Atp1b2	XM_006246580.3	NONRATG020964.2	NONRATT025711.2	0.0015	0.022	2	rno-miR-223-3p;rno-miR-146b-5p
Sult1a1	ENSRNOT00000026186	NONRATG020964.2	NONRATT025711.2	0.0015	0.022	2	rno-miR-223-3p;rno-miR-146b-5p
Ranbp17	ENSRNOT00000059895	NONRATG020964.2	NONRATT025711.2	0.0015	0.022	2	rno-miR-223-3p;rno-miR-146b-5p
Osbpl6	XM_008761905.2	NONRATG020964.2	NONRATT025711.2	0.0015	0.022	2	rno-miR-223-3p;rno-miR-146b-5p
Dapl1	XM_008761859.2	NONRATG020964.2	NONRATT025711.2	0.0015	0.022	2	rno-miR-223-3p;rno-miR-146b-5p
Myh2	ENSRNOT00000045718	NONRATG020964.2	NONRATT025711.2	0.0015	0.022	2	rno-miR-223-3p;rno-miR-146b-5p
RGD1310935	XM_017598116.1	NONRATG020964.2	NONRATT025711.2	0.0015	0.022	2	rno-miR-223-3p;rno-miR-146b-5p
Plppr4	ENSRNOT00000022625	NONRATG020964.2	NONRATT025711.2	0.002	0.044	2	rno-miR-223-3p;rno-miR-146b-5p
Cbx7	ENSRNOT00000077731	NONRATG020964.2	NONRATT025711.2	0.0015	0.022	2	rno-miR-223-3p;rno-miR-146b-5p
Sp8	XM_008765001.2	NONRATG020964.2	NONRATT025711.2	0.001	0.0074	2	rno-miR-223-3p;rno-miR-146b-5p
RGD1562811	XM_006243062.3	NONRATG020964.2	NONRATT025711.2	0.001	0.0074	2	rno-miR-223-3p;rno-miR-146b-5p
Plpp7	ENSRNOT00000013507	NONRATG020964.2	NONRATT025711.2	0.001	0.0074	2	rno-miR-223-3p;rno-miR-146b-5p
Tuba8	ENSRNOT00000074096	NONRATG020964.2	NONRATT025711.2	0.001	0.0074	2	rno-miR-223-3p;rno-miR-146b-5p
Enpp2	NM_057104.2	NONRATG010816.2	NONRATT013251.2	0.0014	0.044	2	rno-miR-223-3p;rno-miR-146b-5p
B3galt5	XM_017597929.1	NONRATG010816.2	NONRATT013251.2	0.0014	0.044	2	rno-miR-223-3p;rno-miR-146b-5p
Nt5c1a	XM_017593399.1	NONRATG010816.2	NONRATT013251.2	0.0014	0.044	2	rno-miR-223-3p;rno-miR-146b-5p
Atp1b2	XM_006246580.3	NONRATG010816.2	NONRATT013251.2	0.0011	0.022	2	rno-miR-223-3p;rno-miR-146b-5p
Sult1a1	ENSRNOT00000026186	NONRATG010816.2	NONRATT013251.2	0.0011	0.022	2	rno-miR-223-3p;rno-miR-146b-5p
Dach2	XM_017602349.1	NONRATG010816.2	NONRATT013251.2	0.0011	0.022	2	rno-miR-223-3p;rno-miR-146b-5p
Ranbp17	ENSRNOT00000059895	NONRATG010816.2	NONRATT013251.2	0.0011	0.022	2	rno-miR-223-3p;rno-miR-146b-5p
Osbpl6	XM_008761905.2	NONRATG010816.2	NONRATT013251.2	0.0011	0.022	2	rno-miR-223-3p;rno-miR-146b-5p
Dapl1	XM_008761859.2	NONRATG010816.2	NONRATT013251.2	0.0011	0.022	2	rno-miR-223-3p;rno-miR-146b-5p
Myh2	ENSRNOT00000045718	NONRATG010816.2	NONRATT013251.2	0.0011	0.022	2	rno-miR-223-3p;rno-miR-146b-5p
RGD1310935	XM_017598116.1	NONRATG010816.2	NONRATT013251.2	0.0011	0.022	2	rno-miR-223-3p;rno-miR-146b-5p
Plppr4	ENSRNOT00000022625	NONRATG010816.2	NONRATT013251.2	0.0014	0.044	2	rno-miR-223-3p;rno-miR-146b-5p
Cbx7	ENSRNOT00000077731	NONRATG010816.2	NONRATT013251.2	0.0011	0.022	2	rno-miR-223-3p;rno-miR-146b-5p
Sp8	XM_008765001.2	NONRATG010816.2	NONRATT013251.2	0.0007	0.0074	2	rno-miR-223-3p;rno-miR-146b-5p
RGD1562811	XM_006243062.3	NONRATG010816.2	NONRATT013251.2	0.0007	0.0074	2	rno-miR-223-3p;rno-miR-146b-5p
Plpp7	ENSRNOT00000013507	NONRATG010816.2	NONRATT013251.2	0.0007	0.0074	2	rno-miR-223-3p;rno-miR-146b-5p
Tuba8	ENSRNOT00000074096	NONRATG010816.2	NONRATT013251.2	0.0007	0.0074	2	rno-miR-223-3p;rno-miR-146b-5p
AABR07066700.1	ENSRNOT00000079703	NONRATG010816.2	NONRATT013251.2	0.0007	0.0074	2	rno-miR-223-3p;rno-miR-146b-5p
Kcna3	ENSRNOT00000092240	NONRATG020008.2	NONRATT024526.2	0.0067	0.044	2	rno-miR-101a-3p;rno-miR-1-3p
Clec4d	XM_017592704.1	NONRATG020008.2	NONRATT024526.2	0.0067	0.044	2	rno-miR-101a-3p;rno-miR-1-3p
Osmr	ENSRNOT00000040847	NONRATG020008.2	NONRATT024526.2	0.0067	0.044	2	rno-miR-101a-3p;rno-miR-1-3p
Cit	XM_008769271.2	NONRATG020008.2	NONRATT024526.2	0.0067	0.044	2	rno-miR-101a-3p;rno-miR-1-3p
Anln	ENSRNOT00000071846	NONRATG020008.2	NONRATT024526.2	0.0067	0.044	2	rno-miR-101a-3p;rno-miR-1-3p
Lilra5	XM_008758989.2	NONRATG020008.2	NONRATT024526.2	0.0067	0.044	2	rno-miR-101a-3p;rno-miR-1-3p
Zfp469	XM_008772663.2	NONRATG020008.2	NONRATT024526.2	0.0067	0.044	2	rno-miR-101a-3p;rno-miR-1-3p
Hgf	ENSRNOT00000009763	NONRATG020008.2	NONRATT024526.2	0.0067	0.044	2	rno-miR-101a-3p;rno-miR-1-3p
Exo1	ENSRNOT00000088204	NONRATG020008.2	NONRATT024526.2	0.0067	0.044	2	rno-miR-101a-3p;rno-miR-1-3p
Gpc6	XM_003751533.4	NONRATG020008.2	NONRATT024526.2	0.0067	0.044	2	rno-miR-101a-3p;rno-miR-1-3p
Tgm1	ENSRNOT00000027315	NONRATG020008.2	NONRATT024526.2	0.005	0.022	2	rno-miR-101a-3p;rno-miR-1-3p
Cd8a	XM_008762976.2	NONRATG020008.2	NONRATT024526.2	0.005	0.022	2	rno-miR-101a-3p;rno-miR-1-3p
Il2rg	XM_017601899.1	NONRATG020008.2	NONRATT024526.2	0.005	0.022	2	rno-miR-101a-3p;rno-miR-1-3p
Ccn4	ENSRNOT00000009673	NONRATG020008.2	NONRATT024526.2	0.005	0.022	2	rno-miR-101a-3p;rno-miR-1-3p
Gpnmb	ENSRNOT00000011945	NONRATG020008.2	NONRATT024526.2	0.005	0.022	2	rno-miR-101a-3p;rno-miR-1-3p
Akr1b10	ENSRNOT00000013073	NONRATG020008.2	NONRATT024526.2	0.005	0.022	2	rno-miR-101a-3p;rno-miR-1-3p
Gpr176	ENSRNOT00000007882	NONRATG020008.2	NONRATT024526.2	0.005	0.022	2	rno-miR-101a-3p;rno-miR-1-3p
Ncapg2	ENSRNOT00000035255	NONRATG020008.2	NONRATT024526.2	0.005	0.022	2	rno-miR-101a-3p;rno-miR-1-3p
RT1-DMa	ENSRNOT00000070886	NONRATG020008.2	NONRATT024526.2	0.0033	0.0074	2	rno-miR-101a-3p;rno-miR-1-3p
Ltb4r	XM_006252011.3	NONRATG020008.2	NONRATT024526.2	0.0033	0.0074	2	rno-miR-101a-3p;rno-miR-1-3p
C5ar1	ENSRNOT00000073034	NONRATG020008.2	NONRATT024526.2	0.0033	0.0074	2	rno-miR-101a-3p;rno-miR-1-3p
Kcna3	ENSRNOT00000092240	NONRATG004501.2	NONRATT005632.2	0.0056	0.044	2	rno-miR-30e-3p;rno-miR-1-3p
Clec4d	XM_017592704.1	NONRATG004501.2	NONRATT005632.2	0.0056	0.044	2	rno-miR-30e-3p;rno-miR-1-3p
Osmr	ENSRNOT00000040847	NONRATG004501.2	NONRATT005632.2	0.0056	0.044	2	rno-miR-30e-3p;rno-miR-1-3p
Tnfaip2	XM_006240577.3	NONRATG004501.2	NONRATT005632.2	0.0056	0.044	2	rno-miR-30e-3p;rno-miR-1-3p
Ddx60	XM_017600406.1	NONRATG004501.2	NONRATT005632.2	0.0056	0.044	2	rno-miR-30e-3p;rno-miR-1-3p
Pik3cg	XM_003750140.4	NONRATG004501.2	NONRATT005632.2	0.0056	0.044	2	rno-miR-30e-3p;rno-miR-1-3p
Lamb3	ENSRNOT00000008440	NONRATG004501.2	NONRATT005632.2	0.0056	0.044	2	rno-miR-30e-3p;rno-miR-1-3p
Plod2	ENSRNOT00000056704	NONRATG004501.2	NONRATT005632.2	0.0056	0.044	2	rno-miR-30e-3p;rno-miR-1-3p
Plod2	ENSRNOT00000041859	NONRATG004501.2	NONRATT005632.2	0.0056	0.044	2	rno-miR-30e-3p;rno-miR-1-3p
Tgm1	ENSRNOT00000027315	NONRATG004501.2	NONRATT005632.2	0.0042	0.022	2	rno-miR-30e-3p;rno-miR-1-3p
Akr1b10	ENSRNOT00000013073	NONRATG004501.2	NONRATT005632.2	0.0042	0.022	2	rno-miR-30e-3p;rno-miR-1-3p
Slfn4	XM_017596949.1	NONRATG004501.2	NONRATT005632.2	0.0042	0.022	2	rno-miR-30e-3p;rno-miR-1-3p
Tnn	ENSRNOT00000003452	NONRATG004501.2	NONRATT005632.2	0.0042	0.022	2	rno-miR-30e-3p;rno-miR-1-3p
Dclk1	ENSRNOT00000093284	NONRATG004501.2	NONRATT005632.2	0.0042	0.022	2	rno-miR-30e-3p;rno-miR-1-3p
Plcb2	ENSRNOT00000078037	NONRATG004501.2	NONRATT005632.2	0.0042	0.022	2	rno-miR-30e-3p;rno-miR-1-3p
RGD1565785	ENSRNOT00000004977	NONRATG004501.2	NONRATT005632.2	0.0042	0.022	2	rno-miR-30e-3p;rno-miR-1-3p
Mefv	ENSRNOT00000011073	NONRATG004501.2	NONRATT005632.2	0.0042	0.022	2	rno-miR-30e-3p;rno-miR-1-3p
Csf3r	XM_017593291.1	NONRATG004501.2	NONRATT005632.2	0.0042	0.022	2	rno-miR-30e-3p;rno-miR-1-3p
Arhgap11a	ENSRNOT00000010994	NONRATG004501.2	NONRATT005632.2	0.0042	0.022	2	rno-miR-30e-3p;rno-miR-1-3p
Mefv	XM_017597485.1	NONRATG004501.2	NONRATT005632.2	0.0042	0.022	2	rno-miR-30e-3p;rno-miR-1-3p
Tlr8	ENSRNOT00000073535	NONRATG004501.2	NONRATT005632.2	0.0042	0.022	2	rno-miR-30e-3p;rno-miR-1-3p
Ckap2	ENSRNOT00000029266	NONRATG004501.2	NONRATT005632.2	0.0042	0.022	2	rno-miR-30e-3p;rno-miR-1-3p
Slamf8	XM_006250284.3	NONRATG004501.2	NONRATT005632.2	0.0042	0.022	2	rno-miR-30e-3p;rno-miR-1-3p
Cybb	ENSRNOT00000038994	NONRATG004501.2	NONRATT005632.2	0.0042	0.022	2	rno-miR-30e-3p;rno-miR-1-3p
Sla	ENSRNOT00000093672	NONRATG004501.2	NONRATT005632.2	0.0042	0.022	2	rno-miR-30e-3p;rno-miR-1-3p
Lilrb4	XM_017588891.1	NONRATG004501.2	NONRATT005632.2	0.0042	0.022	2	rno-miR-30e-3p;rno-miR-1-3p
Folr2	NM_001106283.1	NONRATG004501.2	NONRATT005632.2	0.0042	0.022	2	rno-miR-30e-3p;rno-miR-1-3p
Hck	ENSRNOT00000012432	NONRATG004501.2	NONRATT005632.2	0.0042	0.022	2	rno-miR-30e-3p;rno-miR-1-3p
Tnn	XM_017598818.1	NONRATG004501.2	NONRATT005632.2	0.0042	0.022	2	rno-miR-30e-3p;rno-miR-1-3p
C1r	ENSRNOT00000078349	NONRATG004501.2	NONRATT005632.2	0.0042	0.022	2	rno-miR-30e-3p;rno-miR-1-3p
Cd84	XM_008769753.2	NONRATG004501.2	NONRATT005632.2	0.0042	0.022	2	rno-miR-30e-3p;rno-miR-1-3p
AABR07034428.1	ENSRNOT00000002421	NONRATG004501.2	NONRATT005632.2	0.0042	0.022	2	rno-miR-30e-3p;rno-miR-1-3p
Sla	ENSRNOT00000088752	NONRATG004501.2	NONRATT005632.2	0.0028	0.0074	2	rno-miR-30e-3p;rno-miR-1-3p
Il1rl2	XM_017596259.1	NONRATG004501.2	NONRATT005632.2	0.0028	0.0074	2	rno-miR-30e-3p;rno-miR-1-3p
Il1r2	XM_008766984.2	NONRATG004501.2	NONRATT005632.2	0.0028	0.0074	2	rno-miR-30e-3p;rno-miR-1-3p
Tnip3	ENSRNOT00000091272	NONRATG004501.2	NONRATT005632.2	0.0028	0.0074	2	rno-miR-30e-3p;rno-miR-1-3p
Tmem200a	XM_006227690.3	NONRATG004501.2	NONRATT005632.2	0.0028	0.0074	2	rno-miR-30e-3p;rno-miR-1-3p
Rtp4	XM_006248521.3	NONRATG004501.2	NONRATT005632.2	0.0028	0.0074	2	rno-miR-30e-3p;rno-miR-1-3p
Evi2b	ENSRNOT00000018898	NONRATG004501.2	NONRATT005632.2	0.0028	0.0074	2	rno-miR-30e-3p;rno-miR-1-3p
Lilrb4	ENSRNOT00000077186	NONRATG004501.2	NONRATT005632.2	0.0028	0.0074	2	rno-miR-30e-3p;rno-miR-1-3p
Ms4a7	ENSRNOT00000028443	NONRATG004501.2	NONRATT005632.2	0.0028	0.0074	2	rno-miR-30e-3p;rno-miR-1-3p
Clec4d	ENSRNOT00000013536	NONRATG004501.2	NONRATT005632.2	0.0028	0.0074	2	rno-miR-30e-3p;rno-miR-1-3p
Kcna3	ENSRNOT00000092240	NONRATG002458.2	NONRATT003025.2	0.0034	0.044	2	rno-miR-30e-3p;rno-miR-1-3p
Clec4d	XM_017592704.1	NONRATG002458.2	NONRATT003025.2	0.0034	0.044	2	rno-miR-30e-3p;rno-miR-1-3p
Ddx60	XM_017600406.1	NONRATG002458.2	NONRATT003025.2	0.0034	0.044	2	rno-miR-30e-3p;rno-miR-1-3p
Pik3cg	XM_003750140.4	NONRATG002458.2	NONRATT003025.2	0.0034	0.044	2	rno-miR-30e-3p;rno-miR-1-3p
Lamb3	ENSRNOT00000008440	NONRATG002458.2	NONRATT003025.2	0.0034	0.044	2	rno-miR-30e-3p;rno-miR-1-3p
Tgm1	ENSRNOT00000027315	NONRATG002458.2	NONRATT003025.2	0.0025	0.022	2	rno-miR-30e-3p;rno-miR-1-3p
Cd8a	XM_008762976.2	NONRATG002458.2	NONRATT003025.2	0.0025	0.022	2	rno-miR-30e-3p;rno-miR-1-3p
Akr1b10	ENSRNOT00000013073	NONRATG002458.2	NONRATT003025.2	0.0025	0.022	2	rno-miR-30e-3p;rno-miR-1-3p
Slfn4	XM_017596949.1	NONRATG002458.2	NONRATT003025.2	0.0025	0.022	2	rno-miR-30e-3p;rno-miR-1-3p
Tnn	ENSRNOT00000003452	NONRATG002458.2	NONRATT003025.2	0.0025	0.022	2	rno-miR-30e-3p;rno-miR-1-3p
Plcb2	ENSRNOT00000078037	NONRATG002458.2	NONRATT003025.2	0.0025	0.022	2	rno-miR-30e-3p;rno-miR-1-3p
RGD1565785	ENSRNOT00000004977	NONRATG002458.2	NONRATT003025.2	0.0025	0.022	2	rno-miR-30e-3p;rno-miR-1-3p
Mefv	ENSRNOT00000011073	NONRATG002458.2	NONRATT003025.2	0.0025	0.022	2	rno-miR-30e-3p;rno-miR-1-3p
Csf3r	XM_017593291.1	NONRATG002458.2	NONRATT003025.2	0.0025	0.022	2	rno-miR-30e-3p;rno-miR-1-3p
Arhgap11a	ENSRNOT00000010994	NONRATG002458.2	NONRATT003025.2	0.0025	0.022	2	rno-miR-30e-3p;rno-miR-1-3p
Mefv	XM_017597485.1	NONRATG002458.2	NONRATT003025.2	0.0025	0.022	2	rno-miR-30e-3p;rno-miR-1-3p
Tlr8	ENSRNOT00000073535	NONRATG002458.2	NONRATT003025.2	0.0025	0.022	2	rno-miR-30e-3p;rno-miR-1-3p
Slamf8	XM_006250284.3	NONRATG002458.2	NONRATT003025.2	0.0025	0.022	2	rno-miR-30e-3p;rno-miR-1-3p
Cybb	ENSRNOT00000038994	NONRATG002458.2	NONRATT003025.2	0.0025	0.022	2	rno-miR-30e-3p;rno-miR-1-3p
Sla	ENSRNOT00000093672	NONRATG002458.2	NONRATT003025.2	0.0025	0.022	2	rno-miR-30e-3p;rno-miR-1-3p
Lilrb4	XM_017588891.1	NONRATG002458.2	NONRATT003025.2	0.0025	0.022	2	rno-miR-30e-3p;rno-miR-1-3p
Folr2	NM_001106283.1	NONRATG002458.2	NONRATT003025.2	0.0025	0.022	2	rno-miR-30e-3p;rno-miR-1-3p
Hck	ENSRNOT00000012432	NONRATG002458.2	NONRATT003025.2	0.0025	0.022	2	rno-miR-30e-3p;rno-miR-1-3p
C1r	ENSRNOT00000078349	NONRATG002458.2	NONRATT003025.2	0.0025	0.022	2	rno-miR-30e-3p;rno-miR-1-3p
Cd84	XM_008769753.2	NONRATG002458.2	NONRATT003025.2	0.0025	0.022	2	rno-miR-30e-3p;rno-miR-1-3p
Sla	ENSRNOT00000088752	NONRATG002458.2	NONRATT003025.2	0.0017	0.0074	2	rno-miR-30e-3p;rno-miR-1-3p
Il1rl2	XM_017596259.1	NONRATG002458.2	NONRATT003025.2	0.0017	0.0074	2	rno-miR-30e-3p;rno-miR-1-3p
Il1r2	XM_008766984.2	NONRATG002458.2	NONRATT003025.2	0.0017	0.0074	2	rno-miR-30e-3p;rno-miR-1-3p
Tnip3	ENSRNOT00000091272	NONRATG002458.2	NONRATT003025.2	0.0017	0.0074	2	rno-miR-30e-3p;rno-miR-1-3p
Tmem200a	XM_006227690.3	NONRATG002458.2	NONRATT003025.2	0.0017	0.0074	2	rno-miR-30e-3p;rno-miR-1-3p
Rtp4	XM_006248521.3	NONRATG002458.2	NONRATT003025.2	0.0017	0.0074	2	rno-miR-30e-3p;rno-miR-1-3p
Evi2b	ENSRNOT00000018898	NONRATG002458.2	NONRATT003025.2	0.0017	0.0074	2	rno-miR-30e-3p;rno-miR-1-3p
Lilrb4	ENSRNOT00000077186	NONRATG002458.2	NONRATT003025.2	0.0017	0.0074	2	rno-miR-30e-3p;rno-miR-1-3p
Ms4a7	ENSRNOT00000028443	NONRATG002458.2	NONRATT003025.2	0.0017	0.0074	2	rno-miR-30e-3p;rno-miR-1-3p
Clec4d	ENSRNOT00000013536	NONRATG002458.2	NONRATT003025.2	0.0017	0.0074	2	rno-miR-30e-3p;rno-miR-1-3p
Il6	ENSRNOT00000013732	NONRATG002458.2	NONRATT003025.2	0.0025	0.022	2	rno-miR-30e-3p;rno-miR-1-3p
Rasgrf1	ENSRNOT00000018794	NONRATG002458.2	NONRATT003025.2	0.0025	0.022	2	rno-miR-30e-3p;rno-miR-1-3p
Kcna3	ENSRNOT00000092240	LOC108350774	XR_001837732.1	0.0004	0.044	2	rno-miR-101a-3p;rno-miR-1-3p
Clec4d	XM_017592704.1	LOC108350774	XR_001837732.1	0.0004	0.044	2	rno-miR-101a-3p;rno-miR-1-3p
Osmr	ENSRNOT00000040847	LOC108350774	XR_001837732.1	0.0004	0.044	2	rno-miR-101a-3p;rno-miR-1-3p
Cit	XM_008769271.2	LOC108350774	XR_001837732.1	0.0004	0.044	2	rno-miR-101a-3p;rno-miR-1-3p
Lilra5	XM_008758989.2	LOC108350774	XR_001837732.1	0.0004	0.044	2	rno-miR-101a-3p;rno-miR-1-3p
Zfp469	XM_008772663.2	LOC108350774	XR_001837732.1	0.0004	0.044	2	rno-miR-101a-3p;rno-miR-1-3p
Exo1	ENSRNOT00000088204	LOC108350774	XR_001837732.1	0.0004	0.044	2	rno-miR-101a-3p;rno-miR-1-3p
Gpc6	XM_003751533.4	LOC108350774	XR_001837732.1	0.0004	0.044	2	rno-miR-101a-3p;rno-miR-1-3p
Tgm1	ENSRNOT00000027315	LOC108350774	XR_001837732.1	0.0003	0.022	2	rno-miR-101a-3p;rno-miR-1-3p
Cd8a	XM_008762976.2	LOC108350774	XR_001837732.1	0.0003	0.022	2	rno-miR-101a-3p;rno-miR-1-3p
Il2rg	XM_017601899.1	LOC108350774	XR_001837732.1	0.0003	0.022	2	rno-miR-101a-3p;rno-miR-1-3p
Ccn4	ENSRNOT00000009673	LOC108350774	XR_001837732.1	0.0003	0.022	2	rno-miR-101a-3p;rno-miR-1-3p
Gpnmb	ENSRNOT00000011945	LOC108350774	XR_001837732.1	0.0003	0.022	2	rno-miR-101a-3p;rno-miR-1-3p
Akr1b10	ENSRNOT00000013073	LOC108350774	XR_001837732.1	0.0003	0.022	2	rno-miR-101a-3p;rno-miR-1-3p
Gpr176	ENSRNOT00000007882	LOC108350774	XR_001837732.1	0.0003	0.022	2	rno-miR-101a-3p;rno-miR-1-3p
Ncapg2	ENSRNOT00000035255	LOC108350774	XR_001837732.1	0.0003	0.022	2	rno-miR-101a-3p;rno-miR-1-3p
RT1-DMa	ENSRNOT00000070886	LOC108350774	XR_001837732.1	0.0002	0.0074	2	rno-miR-101a-3p;rno-miR-1-3p
Ltb4r	XM_006252011.3	LOC108350774	XR_001837732.1	0.0002	0.0074	2	rno-miR-101a-3p;rno-miR-1-3p
C5ar1	ENSRNOT00000073034	LOC108350774	XR_001837732.1	0.0002	0.0074	2	rno-miR-101a-3p;rno-miR-1-3p
Exo1	ENSRNOT00000088204	LOC103693929	XR_596430.1	0.0008	0.044	2	rno-miR-204-5p;rno-miR-1-3p
Ddx60	XM_017600406.1	LOC103693929	XR_596430.1	0.0008	0.044	2	rno-miR-204-5p;rno-miR-1-3p
Slfn4	XM_017596949.1	LOC103693929	XR_596430.1	0.0006	0.022	2	rno-miR-204-5p;rno-miR-1-3p
Tnn	ENSRNOT00000003452	LOC103693929	XR_596430.1	0.0006	0.022	2	rno-miR-204-5p;rno-miR-1-3p
Plcb2	ENSRNOT00000078037	LOC103693929	XR_596430.1	0.0006	0.022	2	rno-miR-204-5p;rno-miR-1-3p
RGD1565785	ENSRNOT00000004977	LOC103693929	XR_596430.1	0.0006	0.022	2	rno-miR-204-5p;rno-miR-1-3p
Mefv	XM_017597485.1	LOC103693929	XR_596430.1	0.0006	0.022	2	rno-miR-204-5p;rno-miR-1-3p
Tlr8	ENSRNOT00000073535	LOC103693929	XR_596430.1	0.0006	0.022	2	rno-miR-204-5p;rno-miR-1-3p
Slamf8	XM_006250284.3	LOC103693929	XR_596430.1	0.0006	0.022	2	rno-miR-204-5p;rno-miR-1-3p
Bcl11b	ENSRNOT00000084057	LOC103693929	XR_596430.1	0.0008	0.044	2	rno-miR-204-5p;rno-miR-1-3p
Lgals3bp	ENSRNOT00000004320	LOC103693929	XR_596430.1	0.0006	0.022	2	rno-miR-204-5p;rno-miR-1-3p
Arl5c	XM_017597470.1	LOC103693929	XR_596430.1	0.0004	0.0074	2	rno-miR-204-5p;rno-miR-1-3p
Mnda	ENSRNOT00000036040	LOC103693929	XR_596430.1	0.0004	0.0074	2	rno-miR-204-5p;rno-miR-1-3p
Prss35	ENSRNOT00000034683	LOC103693929	XR_596430.1	0.0006	0.022	2	rno-miR-204-5p;rno-miR-1-3p
Slfn4	ENSRNOT00000079325	LOC103693929	XR_596430.1	0.0004	0.0074	2	rno-miR-204-5p;rno-miR-1-3p
Havcr2	XM_006246171.3	LOC103693929	XR_596430.1	0.0004	0.0074	2	rno-miR-204-5p;rno-miR-1-3p
B3galt5	XM_017597929.1	NONRATG018381.2	NONRATT022509.2	0.0036	0.044	2	rno-miR-3473;rno-miR-223-3p
Nt5c1a	XM_017593399.1	NONRATG018381.2	NONRATT022509.2	0.0036	0.044	2	rno-miR-3473;rno-miR-223-3p
Plppr4	ENSRNOT00000022625	NONRATG018381.2	NONRATT022509.2	0.0036	0.044	2	rno-miR-3473;rno-miR-223-3p
Crispld1	ENSRNOT00000024199	NONRATG018381.2	NONRATT022509.2	0.0027	0.022	2	rno-miR-3473;rno-miR-223-3p
Ace	ENSRNOT00000010627	NONRATG018381.2	NONRATT022509.2	0.0027	0.022	2	rno-miR-3473;rno-miR-223-3p
Notum	XM_006247887.3	NONRATG018381.2	NONRATT022509.2	0.0027	0.022	2	rno-miR-3473;rno-miR-223-3p
Cbx7	ENSRNOT00000077731	NONRATG018381.2	NONRATT022509.2	0.0027	0.022	2	rno-miR-3473;rno-miR-223-3p
Pdzk1ip1	XM_006238620.3	NONRATG018381.2	NONRATT022509.2	0.0018	0.0074	2	rno-miR-3473;rno-miR-223-3p
Actn3	ENSRNOT00000026812	NONRATG018381.2	NONRATT022509.2	0.0018	0.0074	2	rno-miR-223-3p;rno-miR-3473
Slc13a1	ENSRNOT00000010788	NONRATG018381.2	NONRATT022509.2	0.0018	0.0074	2	rno-miR-223-3p;rno-miR-3473
Ckmt1	ENSRNOT00000051354	NONRATG018381.2	NONRATT022509.2	0.0018	0.0074	2	rno-miR-223-3p;rno-miR-3473
Ddit4l	ENSRNOT00000013661	NONRATG018381.2	NONRATT022509.2	0.0018	0.0074	2	rno-miR-3473;rno-miR-223-3p
B3galt5	XM_017597929.1	NONRATG017845.2	NONRATT021865.2	0.0023	0.044	2	rno-miR-3473;rno-miR-146b-5p
Nt5c1a	XM_017593399.1	NONRATG017845.2	NONRATT021865.2	0.0023	0.044	2	rno-miR-3473;rno-miR-146b-5p
Plppr4	ENSRNOT00000022625	NONRATG017845.2	NONRATT021865.2	0.0023	0.044	2	rno-miR-3473;rno-miR-146b-5p
Stard13	XM_017598427.1	NONRATG017845.2	NONRATT021865.2	0.0017	0.022	2	rno-miR-3473;rno-miR-146b-5p
Cbx7	ENSRNOT00000077731	NONRATG017845.2	NONRATT021865.2	0.0017	0.022	2	rno-miR-3473;rno-miR-146b-5p
Gna14	XM_008760288.2	NONRATG017845.2	NONRATT021865.2	0.0017	0.022	2	rno-miR-3473;rno-miR-146b-5p
Prom2	XM_006234947.3	NONRATG017845.2	NONRATT021865.2	0.0017	0.022	2	rno-miR-3473;rno-miR-146b-5p
Rgs6	ENSRNOT00000086136	NONRATG017845.2	NONRATT021865.2	0.0012	0.0074	2	rno-miR-3473;rno-miR-146b-5p
Agfg2	XM_006249142.3	NONRATG017845.2	NONRATT021865.2	0.0012	0.0074	2	rno-miR-3473;rno-miR-146b-5p
Pcp4l1	ENSRNOT00000004347	NONRATG017845.2	NONRATT021865.2	0.0012	0.0074	2	rno-miR-3473;rno-miR-146b-5p
B3galt5	XM_017597929.1	LOC108351497	XR_001838936.1	0.0002	0.0059	3	rno-miR-3473;rno-miR-188-5p;rno-miR-223-3p
Ace	ENSRNOT00000010627	LOC108351497	XR_001838936.1	0.0002	0.0015	3	rno-miR-3473;rno-miR-188-5p;rno-miR-223-3p
Pdzk1ip1	XM_006238620.3	LOC108351497	XR_001838936.1	0.0001	0.022	2	rno-miR-3473;rno-miR-223-3p
Actn3	ENSRNOT00000026812	LOC108351497	XR_001838936.1	0.0001	0.022	2	rno-miR-223-3p;rno-miR-3473
Slc13a1	ENSRNOT00000010788	LOC108351497	XR_001838936.1	0.0001	0.022	2	rno-miR-223-3p;rno-miR-3473
Ckmt1	ENSRNOT00000051354	LOC108351497	XR_001838936.1	0.0001	0.022	2	rno-miR-223-3p;rno-miR-3473
Ddit4l	ENSRNOT00000013661	LOC108351497	XR_001838936.1	0.0001	0.022	2	rno-miR-3473;rno-miR-223-3p
Etv1	XM_006240050.3	LOC108351497	XR_001838936.1	0.0003	0.015	3	rno-miR-3473;rno-miR-188-5p;rno-miR-223-3p
Pitx1	ENSRNOT00000015307	LOC108351497	XR_001838936.1	0	0.022	2	rno-miR-223-3p;rno-miR-188-5p
Cmah	XM_017600605.1	LOC108351497	XR_001838936.1	0	0.022	2	rno-miR-223-3p;rno-miR-188-5p
Ano1	XM_017589235.1	LOC108351497	XR_001838936.1	0	0.022	2	rno-miR-223-3p;rno-miR-188-5p
Scg2	XM_008767195.2	LOC108351497	XR_001838936.1	0	0.022	2	rno-miR-223-3p;rno-miR-188-5p
Scg2	ENSRNOT00000020219	LOC108351497	XR_001838936.1	0	0.022	2	rno-miR-223-3p;rno-miR-188-5p
Irx2	NM_001039505.2	LOC108351497	XR_001838936.1	0	0.022	2	rno-miR-3473;rno-miR-188-5p
Tmem59l	ENSRNOT00000082319	LOC108351497	XR_001838936.1	0	0.022	2	rno-miR-3473;rno-miR-188-5p
Fam3b	ENSRNOT00000091614	LOC108351497	XR_001838936.1	0	0.022	2	rno-miR-3473;rno-miR-188-5p
Etv1	ENSRNOT00000091263	LOC108351497	XR_001838936.1	0	0.022	2	rno-miR-3473;rno-miR-188-5p
Sox10	ENSRNOT00000015283	LOC108351497	XR_001838936.1	0	0.022	2	rno-miR-3473;rno-miR-188-5p
B3galt5	XM_017597929.1	LOC103691848	XR_591582.2	0.0002	0.044	2	rno-miR-223-3p;rno-miR-146b-5p
Nt5c1a	XM_017593399.1	LOC103691848	XR_591582.2	0.0002	0.044	2	rno-miR-223-3p;rno-miR-146b-5p
Atp1b2	XM_006246580.3	LOC103691848	XR_591582.2	0.0001	0.022	2	rno-miR-223-3p;rno-miR-146b-5p
Sult1a1	ENSRNOT00000026186	LOC103691848	XR_591582.2	0.0001	0.022	2	rno-miR-223-3p;rno-miR-146b-5p
Ranbp17	ENSRNOT00000059895	LOC103691848	XR_591582.2	0.0001	0.022	2	rno-miR-223-3p;rno-miR-146b-5p
Osbpl6	XM_008761905.2	LOC103691848	XR_591582.2	0.0001	0.022	2	rno-miR-223-3p;rno-miR-146b-5p
Dapl1	XM_008761859.2	LOC103691848	XR_591582.2	0.0001	0.022	2	rno-miR-223-3p;rno-miR-146b-5p
Myh2	ENSRNOT00000045718	LOC103691848	XR_591582.2	0.0001	0.022	2	rno-miR-223-3p;rno-miR-146b-5p
RGD1310935	XM_017598116.1	LOC103691848	XR_591582.2	0.0001	0.022	2	rno-miR-223-3p;rno-miR-146b-5p
Plppr4	ENSRNOT00000022625	LOC103691848	XR_591582.2	0.0002	0.044	2	rno-miR-223-3p;rno-miR-146b-5p
Cbx7	ENSRNOT00000077731	LOC103691848	XR_591582.2	0.0001	0.022	2	rno-miR-223-3p;rno-miR-146b-5p
Sp8	XM_008765001.2	LOC103691848	XR_591582.2	0.0001	0.0074	2	rno-miR-223-3p;rno-miR-146b-5p
Plpp7	ENSRNOT00000013507	LOC103691848	XR_591582.2	0.0001	0.0074	2	rno-miR-223-3p;rno-miR-146b-5p
Tuba8	ENSRNOT00000074096	LOC103691848	XR_591582.2	0.0001	0.0074	2	rno-miR-223-3p;rno-miR-146b-5p
B3galt5	XM_017597929.1	LOC108351497	XR_001838937.1	0.0002	0.044	2	rno-miR-3473;rno-miR-223-3p
Nt5c1a	XM_017593399.1	LOC108351497	XR_001838937.1	0.0002	0.044	2	rno-miR-3473;rno-miR-223-3p
Plppr4	ENSRNOT00000022625	LOC108351497	XR_001838937.1	0.0002	0.044	2	rno-miR-3473;rno-miR-223-3p
Crispld1	ENSRNOT00000024199	LOC108351497	XR_001838937.1	0.0001	0.022	2	rno-miR-3473;rno-miR-223-3p
Ace	ENSRNOT00000010627	LOC108351497	XR_001838937.1	0.0001	0.022	2	rno-miR-3473;rno-miR-223-3p
Notum	XM_006247887.3	LOC108351497	XR_001838937.1	0.0001	0.022	2	rno-miR-3473;rno-miR-223-3p
Cbx7	ENSRNOT00000077731	LOC108351497	XR_001838937.1	0.0001	0.022	2	rno-miR-3473;rno-miR-223-3p
Pdzk1ip1	XM_006238620.3	LOC108351497	XR_001838937.1	0.0001	0.0074	2	rno-miR-3473;rno-miR-223-3p
Actn3	ENSRNOT00000026812	LOC108351497	XR_001838937.1	0.0001	0.0074	2	rno-miR-223-3p;rno-miR-3473
Slc13a1	ENSRNOT00000010788	LOC108351497	XR_001838937.1	0.0001	0.0074	2	rno-miR-223-3p;rno-miR-3473
Ckmt1	ENSRNOT00000051354	LOC108351497	XR_001838937.1	0.0001	0.0074	2	rno-miR-223-3p;rno-miR-3473
Ddit4l	ENSRNOT00000013661	LOC108351497	XR_001838937.1	0.0001	0.0074	2	rno-miR-3473;rno-miR-223-3p
Dach2	XM_017602349.1	LOC102552020	XR_353872.2	0.001	0.022	2	rno-miR-146b-5p;rno-miR-20a-5p
Osbpl6	XM_008761905.2	LOC102552020	XR_353872.2	0.001	0.022	2	rno-miR-146b-5p;rno-miR-20a-5p
Smoc1	XM_006240284.3	LOC102552020	XR_353872.2	0.001	0.022	2	rno-miR-146b-5p;rno-miR-20a-5p
Sall3	XM_006254987.3	LOC102552020	XR_353872.2	0.0007	0.0074	2	rno-miR-146b-5p;rno-miR-20a-5p
LOC685849	ENSRNOT00000016068	LOC102552020	XR_353872.2	0.0007	0.0074	2	rno-miR-146b-5p;rno-miR-20a-5p
Zc3h12d	XM_006227616.3	LOC108348390	XR_001841613.1	0.0053	0.044	2	rno-miR-30e-3p;rno-miR-378a-5p
Arhgap30	ENSRNOT00000005619	LOC108348390	XR_001841613.1	0.0053	0.044	2	rno-miR-30e-3p;rno-miR-378a-5p
Parpbp	XM_017594561.1	LOC108348390	XR_001841613.1	0.0053	0.044	2	rno-miR-30e-3p;rno-miR-378a-5p
Piezo2	ENSRNOT00000065693	LOC108348390	XR_001841613.1	0.0039	0.022	2	rno-miR-30e-3p;rno-miR-378a-5p
Lilrb4	XM_017588891.1	LOC108348390	XR_001841613.1	0.0039	0.022	2	rno-miR-30e-3p;rno-miR-378a-5p
Hsh2d	ENSRNOT00000038494	LOC108348390	XR_001841613.1	0.0039	0.022	2	rno-miR-30e-3p;rno-miR-378a-5p
Baz1a	ENSRNOT00000009080	LOC108348390	XR_001841613.1	0.0039	0.022	2	rno-miR-30e-3p;rno-miR-378a-5p
Asap1	ENSRNOT00000079524	LOC108348390	XR_001841613.1	0.0026	0.0074	2	rno-miR-30e-3p;rno-miR-378a-5p
Ckap4	XM_008765245.1	LOC108348390	XR_001841613.1	0.0026	0.0074	2	rno-miR-30e-3p;rno-miR-378a-5p
Sgo1	XM_008766787.2	LOC108348390	XR_001841613.1	0.0026	0.0074	2	rno-miR-30e-3p;rno-miR-378a-5p
Ptcra	ENSRNOT00000091565	LOC108348390	XR_001841613.1	0.0026	0.0074	2	rno-miR-30e-3p;rno-miR-378a-5p
Ncf1	ENSRNOT00000002028	LOC108348390	XR_001841613.1	0.0026	0.0074	2	rno-miR-30e-3p;rno-miR-378a-5p
Zc3h12d	XM_006227616.3	AABR07035955.1	ENSRNOT00000092959	0.0007	0.044	2	rno-miR-30e-3p;rno-miR-378a-5p
Arhgap30	ENSRNOT00000005619	AABR07035955.1	ENSRNOT00000092959	0.0007	0.044	2	rno-miR-30e-3p;rno-miR-378a-5p
Parpbp	XM_017594561.1	AABR07035955.1	ENSRNOT00000092959	0.0007	0.044	2	rno-miR-30e-3p;rno-miR-378a-5p
Piezo2	ENSRNOT00000065693	AABR07035955.1	ENSRNOT00000092959	0.0006	0.022	2	rno-miR-30e-3p;rno-miR-378a-5p
Lilrb4	XM_017588891.1	AABR07035955.1	ENSRNOT00000092959	0.0006	0.022	2	rno-miR-30e-3p;rno-miR-378a-5p
Hsh2d	ENSRNOT00000038494	AABR07035955.1	ENSRNOT00000092959	0.0006	0.022	2	rno-miR-30e-3p;rno-miR-378a-5p
Baz1a	ENSRNOT00000009080	AABR07035955.1	ENSRNOT00000092959	0.0006	0.022	2	rno-miR-30e-3p;rno-miR-378a-5p
Fyb	XM_008760789.2	AABR07035955.1	ENSRNOT00000092959	0.0007	0.044	2	rno-miR-30e-3p;rno-miR-378a-5p
Asap1	ENSRNOT00000079524	AABR07035955.1	ENSRNOT00000092959	0.0004	0.0074	2	rno-miR-30e-3p;rno-miR-378a-5p
Ckap4	XM_008765245.1	AABR07035955.1	ENSRNOT00000092959	0.0004	0.0074	2	rno-miR-30e-3p;rno-miR-378a-5p
Sgo1	XM_008766787.2	AABR07035955.1	ENSRNOT00000092959	0.0004	0.0074	2	rno-miR-30e-3p;rno-miR-378a-5p
Ptcra	ENSRNOT00000091565	AABR07035955.1	ENSRNOT00000092959	0.0004	0.0074	2	rno-miR-30e-3p;rno-miR-378a-5p
Ncf1	ENSRNOT00000002028	AABR07035955.1	ENSRNOT00000092959	0.0004	0.0074	2	rno-miR-30e-3p;rno-miR-378a-5p
Cyp11b3	ENSRNOT00000041774	AABR07035955.1	ENSRNOT00000092959	0.0004	0.0074	2	rno-miR-30e-3p;rno-miR-378a-5p
Parp14	ENSRNOT00000046888	AABR07035955.1	ENSRNOT00000092959	0.0004	0.0074	2	rno-miR-30e-3p;rno-miR-378a-5p
Slfn13	XM_006247000.3	LOC103691768	XR_591464.2	0.0002	0.044	2	rno-miR-181b-5p;rno-miR-378a-5p
Nipal4	ENSRNOT00000008544	LOC103691768	XR_591464.2	0.0001	0.0074	2	rno-miR-181b-5p;rno-miR-378a-5p
Vav3	ENSRNOT00000077883	LOC103691768	XR_591464.2	0.0001	0.022	2	rno-miR-181b-5p;rno-miR-378a-5p
Ikzf1	XM_006251492.3	LOC103691768	XR_591464.2	0.0001	0.022	2	rno-miR-181b-5p;rno-miR-378a-5p
B3gnt7	ENSRNOT00000024578	LOC102555028	XR_591309.2	0.0006	0.0074	2	rno-miR-223-3p;rno-miR-142-3p
Grin1	NM_001270610.1	LOC108350479	XR_001837275.1	0.0002	0.0074	2	rno-miR-3473;rno-miR-483-3p
Grin1	NM_001270602.1	LOC108350479	XR_001837275.1	0.0002	0.0074	2	rno-miR-3473;rno-miR-483-3p
Rdh16	ENSRNOT00000037218	LOC108350479	XR_001837275.1	0.0002	0.0074	2	rno-miR-3473;rno-miR-483-3p
Gcat	ENSRNOT00000078383	LOC108350479	XR_001837275.1	0.0002	0.0074	2	rno-miR-3473;rno-miR-483-3p
