# Supplementary material for: Construction of lncRNA- and circRNA-associated ceRNA networks in the prostatic urethra of rats after simulating transurethral laser prostatectomy (TULP)
Source: Mol Cell Biochem. 2023 Jul 6;479(6):1363–77. doi: 10.1007/s11010-023-04804-1 (PMC11224087; doi:10.1007/s11010-023-04804-1)
Supplement: Supplementary file 6 — Supplementary file6 (XLSX 12 KB) [file 11010_2023_4804_MOESM6_ESM.xlsx]

## Sheet: Sheet1
Table S4: circRNA associated ceRNA pairs and ceRNA score
mRNA_GeneSymbol	mRNA_Target_ID	circRNA_Target_ID	CeRNA_Score(MuTATE)	Pvalue	Shared_miRNA_Nunber	Shared_miRNA
Itgam	XM_006230214.3	RNO_CIRCpedia_4632	0.0066	0.044	2	rno-miR-181b-5p;rno-miR-101a-3p
Slfn13	XM_006247000.3	RNO_CIRCpedia_4632	0.0066	0.044	2	rno-miR-181b-5p;rno-miR-101a-3p
Col16a1	XM_006238953.3	RNO_CIRCpedia_4632	0.0066	0.044	2	rno-miR-181b-5p;rno-miR-101a-3p
Osmr	ENSRNOT00000040847	RNO_CIRCpedia_4632	0.0066	0.044	2	rno-miR-181b-5p;rno-miR-101a-3p
Rufy4	XM_006245288.3	RNO_CIRCpedia_4632	0.0066	0.044	2	rno-miR-181b-5p;rno-miR-101a-3p
Cdh11	XM_017601374.1	RNO_CIRCpedia_4632	0.0066	0.044	2	rno-miR-181b-5p;rno-miR-101a-3p
Vav3	ENSRNOT00000077883	RNO_CIRCpedia_4632	0.005	0.022	2	rno-miR-181b-5p;rno-miR-101a-3p
Vcan	ENSRNOT00000045532	RNO_CIRCpedia_4632	0.005	0.022	2	rno-miR-181b-5p;rno-miR-101a-3p
Lrrc32	XM_006229746.3	RNO_CIRCpedia_4632	0.005	0.022	2	rno-miR-181b-5p;rno-miR-101a-3p
Col16a1	XM_008764158.2	RNO_CIRCpedia_4632	0.005	0.022	2	rno-miR-181b-5p;rno-miR-101a-3p
Smc2	XM_006238165.3	RNO_CIRCpedia_4632	0.005	0.022	2	rno-miR-181b-5p;rno-miR-101a-3p
Flt3	ENSRNOT00000088957	RNO_CIRCpedia_4632	0.005	0.022	2	rno-miR-181b-5p;rno-miR-101a-3p
Tacc3	XM_006251329.2	RNO_CIRCpedia_4632	0.005	0.022	2	rno-miR-181b-5p;rno-miR-101a-3p
Adra2b	ENSRNOT00000018584	RNO_CIRCpedia_4632	0.005	0.022	2	rno-miR-181b-5p;rno-miR-101a-3p
Dusp13	XM_017599731.1	RNO_CIRCpedia_4632	0.005	0.022	2	rno-miR-181b-5p;rno-miR-101a-3p
Adamts7	ENSRNOT00000068394	RNO_CIRCpedia_4632	0.005	0.022	2	rno-miR-181b-5p;rno-miR-101a-3p
Ccn4	ENSRNOT00000009673	RNO_CIRCpedia_4632	0.005	0.022	2	rno-miR-181b-5p;rno-miR-101a-3p
Tifab	XM_008771443.2	RNO_CIRCpedia_4632	0.0033	0.0074	2	rno-miR-101a-3p;rno-miR-181b-5p
Mcm10	ENSRNOT00000024178	RNO_CIRCpedia_4632	0.0033	0.0074	2	rno-miR-181b-5p;rno-miR-101a-3p
Anln	XM_008766019.2	RNO_CIRCpedia_4632	0.0033	0.0074	2	rno-miR-181b-5p;rno-miR-101a-3p
Slc39a6	ENSRNOT00000079381	RNO_CIRCpedia_4632	0.0033	0.0074	2	rno-miR-101a-3p;rno-miR-181b-5p
Gpr132	XM_017594190.1	RNO_CIRCpedia_4632	0.0033	0.0074	2	rno-miR-101a-3p;rno-miR-181b-5p
Specc1	ENSRNOT00000080682	RNO_CIRCpedia_4632	0.0033	0.0074	2	rno-miR-101a-3p;rno-miR-181b-5p
Map9	ENSRNOT00000017448	RNO_CIRCpedia_4632	0.0033	0.0074	2	rno-miR-181b-5p;rno-miR-101a-3p
Cpne8	XM_017595001.1	RNO_CIRCpedia_4632	0.0033	0.0074	2	rno-miR-181b-5p;rno-miR-101a-3p
Nusap1	XM_006234768.2	RNO_CIRCpedia_4632	0.0033	0.0074	2	rno-miR-181b-5p;rno-miR-101a-3p
Aspm	ENSRNOT00000016797	RNO_CIRCpedia_4632	0.0033	0.0074	2	rno-miR-101a-3p;rno-miR-181b-5p
Ccdc150	XM_017596449.1	RNO_CIRCpedia_4632	0.0033	0.0074	2	rno-miR-181b-5p;rno-miR-101a-3p
AABR07006269.1	ENSRNOT00000072077	RNO_CIRCpedia_4632	0.0033	0.0074	2	rno-miR-101a-3p;rno-miR-181b-5p
Adgre1	XM_006244280.3	RNO_CIRCpedia_4632	0.0033	0.0074	2	rno-miR-181b-5p;rno-miR-101a-3p
Abca1	XM_008763708.2	RNO_CIRCpedia_4632	0.0033	0.0074	2	rno-miR-181b-5p;rno-miR-101a-3p
Fbn1	XM_008762203.1	RNO_CIRCpedia_4632	0.0033	0.0074	2	rno-miR-181b-5p;rno-miR-101a-3p
Osmr	ENSRNOT00000040847	RNO_CIRCpedia_5625	0.0008	0.044	2	rno-miR-181b-5p;rno-miR-1-3p
Ccn4	ENSRNOT00000009673	RNO_CIRCpedia_5625	0.0006	0.022	2	rno-miR-181b-5p;rno-miR-1-3p
Plod2	ENSRNOT00000056704	RNO_CIRCpedia_5625	0.0008	0.044	2	rno-miR-181b-5p;rno-miR-1-3p
Hgf	ENSRNOT00000009763	RNO_CIRCpedia_5625	0.0008	0.044	2	rno-miR-181b-5p;rno-miR-1-3p
Gpc6	XM_003751533.4	RNO_CIRCpedia_5625	0.0008	0.044	2	rno-miR-181b-5p;rno-miR-1-3p
Plod2	ENSRNOT00000041859	RNO_CIRCpedia_5625	0.0008	0.044	2	rno-miR-181b-5p;rno-miR-1-3p
Fanci	ENSRNOT00000050759	RNO_CIRCpedia_5625	0.0008	0.044	2	rno-miR-181b-5p;rno-miR-1-3p
Mki67	ENSRNOT00000038176	RNO_CIRCpedia_5625	0.0008	0.044	2	rno-miR-181b-5p;rno-miR-1-3p
Tnfaip2	XM_006240577.3	RNO_CIRCpedia_5625	0.0008	0.044	2	rno-miR-181b-5p;rno-miR-1-3p
Lox	XM_006254714.3	RNO_CIRCpedia_5625	0.0008	0.044	2	rno-miR-181b-5p;rno-miR-1-3p
Lamb3	ENSRNOT00000008440	RNO_CIRCpedia_5625	0.0008	0.044	2	rno-miR-181b-5p;rno-miR-1-3p
Lilra5	XM_008758989.2	RNO_CIRCpedia_5625	0.0008	0.044	2	rno-miR-181b-5p;rno-miR-1-3p
Oplah	XM_006241773.3	RNO_CIRCpedia_5625	0.0008	0.044	2	rno-miR-181b-5p;rno-miR-1-3p
Inhba	XM_008771712.2	RNO_CIRCpedia_5625	0.0008	0.044	2	rno-miR-181b-5p;rno-miR-1-3p
Bcl11b	ENSRNOT00000084057	RNO_CIRCpedia_5625	0.0008	0.044	2	rno-miR-181b-5p;rno-miR-1-3p
Kntc1	ENSRNOT00000063990	RNO_CIRCpedia_5625	0.0006	0.022	2	rno-miR-181b-5p;rno-miR-1-3p
Il6	ENSRNOT00000013732	RNO_CIRCpedia_5625	0.0006	0.022	2	rno-miR-181b-5p;rno-miR-1-3p
Csf3r	XM_017593291.1	RNO_CIRCpedia_5625	0.0006	0.022	2	rno-miR-181b-5p;rno-miR-1-3p
Gpnmb	ENSRNOT00000011945	RNO_CIRCpedia_5625	0.0006	0.022	2	rno-miR-181b-5p;rno-miR-1-3p
Mmp14	ENSRNOT00000075610	RNO_CIRCpedia_5625	0.0006	0.022	2	rno-miR-181b-5p;rno-miR-1-3p
Bcat1	XM_008763373.1	RNO_CIRCpedia_5625	0.0006	0.022	2	rno-miR-181b-5p;rno-miR-1-3p
Slco4a1	ENSRNOT00000080656	RNO_CIRCpedia_5625	0.0006	0.022	2	rno-miR-181b-5p;rno-miR-1-3p
Sfrp4	ENSRNOT00000079216	RNO_CIRCpedia_5625	0.0006	0.022	2	rno-miR-181b-5p;rno-miR-1-3p
C1r	ENSRNOT00000078349	RNO_CIRCpedia_5625	0.0006	0.022	2	rno-miR-181b-5p;rno-miR-1-3p
LOC100911545	ENSRNOT00000019346	RNO_CIRCpedia_5625	0.0006	0.022	2	rno-miR-181b-5p;rno-miR-1-3p
Rasgrf1	ENSRNOT00000018794	RNO_CIRCpedia_5625	0.0006	0.022	2	rno-miR-181b-5p;rno-miR-1-3p
Fbn2	ENSRNOT00000066548	RNO_CIRCpedia_5625	0.0006	0.022	2	rno-miR-181b-5p;rno-miR-1-3p
Stab1	ENSRNOT00000025394	RNO_CIRCpedia_5625	0.0004	0.0074	2	rno-miR-181b-5p;rno-miR-1-3p
Fgfbp1	XM_006251078.3	RNO_CIRCpedia_5625	0.0004	0.0074	2	rno-miR-181b-5p;rno-miR-1-3p
Kif20b	XM_006231284.2	RNO_CIRCpedia_5625	0.0004	0.0074	2	rno-miR-181b-5p;rno-miR-1-3p
Lamc2	ENSRNOT00000036947	RNO_CIRCpedia_5625	0.0004	0.0074	2	rno-miR-181b-5p;rno-miR-1-3p
Cmtm7	ENSRNOT00000014861	RNO_CIRCpedia_5625	0.0004	0.0074	2	rno-miR-181b-5p;rno-miR-1-3p
